# Supplementary material for: Metabolomics of mothers of children with autism, idiopathic developmental delay, and Down syndrome
Source: Sci Rep. 2024 Dec 30;14:31981. doi: 10.1038/s41598-024-83587-x (PMC11686393; doi:10.1038/s41598-024-83587-x)
Supplement: Supplementary file 1 — Supplementary Information. [file 41598_2024_83587_MOESM1_ESM.xlsx]

## Sheet: Supplementary Data 1
Supplementary Table 1: Child diagnosis, maternal and child characteristics, and serum metabolite concentrations measured in maternal blood.
Child diagnosis	Maternal and child characteristics											Concentrations in 𝜇mol/L
neurodevelopment	maternal_age_collection	child_age_collection	collection_year	maternal_age_birth	birth_year	child_sex	child_race_ethnicity	maternal_race_ethnicity	maternal_education	home_ownership	maternal_metabolic_condition	2-Aminobutyrate	2-Hydroxybutyrate	2-Oxoglutarate	3-Hydroxybutyrate	3-Hydroxyisobutyrate	Acetate	Acetone	Acetoacetate	Alanine	Arginine	Asparagine	Carnitine	Choline	cis-Aconitate	Creatinine	Dimethyl sulfone	Fumarate	Glutamate	Glycine	Histidine	Lactate	Lysine	N,N-Dimethylglycine	Pyruvate	O-Acetylcarnitine	Ornithine	Serine	Succinate	Urea
TD	35	26	2006	33	2004	Male	Other or multi-racial	White	Bachelor degree	Yes	25 >= BMI < 30, no metabolic conditions	10.6	8	10.4	6.4	5.8	36.1	29.9	0.6	280.6	27.3	36.1	27.8	17.6	30.8	36.6	2.7	1.9	146.1	89.8	56.8	2020.2	119.8	1.1	228.8	1.8	37	65.2	9.2	1124.9
TD	35	37	2005	32	2002	Female	White	White	Some college	Yes	BMI < 25, no metabolic conditions	19.3	20.7	15.2	84	7	10.2	84.7	11.9	322.6	49.8	57.2	7.9	10.1	49.7	54	2.3	4.2	73.4	215.6	71	3485	158.6	2	406.7	5.3	103.4	99.2	22.7	1214
ASD	36	41	2003	33	2000	Male	Asian	Asian	Bachelor degree	Yes	BMI < 25, no metabolic conditions	19.8	12.9	7.6	20.7	13.1	27.1	23.2	2.5	259.9	36.4	43.3	10.6	6.4	11.9	42.1	5.1	1.2	215.8	146.1	60.9	1683.2	120.5	1.9	144.4	5	41.8	66.5	6.9	1916.8
ASD	34	54	2004	30	2000	Male	White	White	Bachelor degree	Yes	BMI < 25, no metabolic conditions	14.2	7.4	12.3	14.4	8.6	10.8	44.6	2	398.9	21.3	42.9	14.1	16.2	102.6	40.4	7	3.2	70.1	134.3	81.8	4672.9	145.4	1.6	293.7	2.7	106	95.4	23.8	1702.3
DD	31	59	2006	26	2001	Male	Black	Black	Bachelor degree	Yes	Any diabetes, at any BMI	25	25	10.6	11.1	13.4	14.6	32.9	3.7	307.8	74.4	52.6	8.9	10.6	32.4	51.2	2.8	1.9	62.2	138.6	71.3	2502.4	135.3	1.8	571.2	4.4	68.3	72.7	12.8	1901
ASD	28	38	2006	25	2003	Female	Hispanic, any race	Hispanic, any race	Some college	Yes	Any hypertensive disorder without diabetes, at any BMI	14.3	10.7	17.2	11	10.3	180	32.3	0.4	370.4	51.2	13.8	9.2	17.3	48.7	52.6	2.7	2.1	297.6	115.3	76	4849	170	2.4	98.9	2.9	100.1	96.3	16.9	1456.9
ASD	36	37	2006	33	2003	Male	White	White	Bachelor degree	Yes	Any hypertensive disorder without diabetes, at any BMI	18.7	16	15.9	16.7	9.4	8.4	37.1	5	340	58.9	41.8	19.3	10.4	65.4	45.8	3.1	1.9	198.4	214.8	65.3	2395.9	153.6	2.4	373.3	4.2	135.7	54.6	15.1	1800.2
TD	41	55	2006	36	2002	Male	White	White	Bachelor degree	Yes	BMI >= 30, no metabolic conditions	15.8	7.4	7.6	5.9	7	16.1	30.7	0.9	254	46.3	43.7	17.4	11	59.3	51.2	4	1.2	186.1	178.2	75.1	2150.1	107	1.3	472.4	2.6	91	76.4	13.9	1581.7
DD	32	60	2007	27	2002	Male	Hispanic, any race	Hispanic, any race	Some college	Yes	BMI < 25, no metabolic conditions	16	15.6	4.2	26.3	6.2	12.8	30.6	7.9	176.9	53.1	39.8	13.7	9.2	44.6	41	3.4	1.3	48.1	254.6	41.9	519.9	97.1	1.4	104	4.6	60.8	93.1	7.1	1131.3
TD	33	43	2007	29	2004	Male	Hispanic, any race	Hispanic, any race	Some college	No	BMI >= 30, no metabolic conditions	36.6	43.3	7.3	29.4	13.9	219.9	41.9	0.3	352.4	59.8	12.3	9.8	19.3	46.2	49.7	4.1	1.6	553.6	242.4	63.2	2856.1	206.6	2.6	65.3	4.7	131.4	133.1	18.6	2185.4
TD	36	37	2005	33	2002	Male	Hispanic, any race	Hispanic, any race	Graduate or professional degree	Yes	BMI < 25, no metabolic conditions	14.8	19.6	30.1	50.1	9	63.1	30.9	1.5	260.1	93.3	27.3	21.5	24.5	71	61.1	3.6	1.1	347	120.4	55	899.6	107.6	2.3	26.9	3.6	47	100.4	12.8	1796.5
ASD	45	54	2006	41	2001	Male	Hispanic, any race	Hispanic, any race	Some college	No	Any diabetes, at any BMI	16.4	28.7	26.2	18.7	9.9	10.3	33.4	4	342.9	56	37.6	9.8	14.7	81.8	51.4	3.7	2.6	90.9	154.3	71.4	3370	142.4	3.4	282.2	4.6	97.1	58.6	16.2	1937.2
DS	35	27	2007	32	2004	Female	White	White	Some college	Yes	BMI < 25, no metabolic conditions	13.7	10.8	6.6	9.6	8.3	9.7	23.7	1.3	282.7	44.2	41.6	9.3	9.1	35.4	55.3	7.9	1.4	76.3	254.4	70.3	2167	98.7	1.8	453.8	3.1	56.3	102.4	11.7	1738.9
ASD	38	54	2004	33	2000	Female	Other or multi-racial	Asian	Graduate or professional degree	Yes	BMI < 25, no metabolic conditions	18.2	14.6	20.5	13	8.7	27.8	27.6	1	368.1	118.9	41.3	14.2	18.9	48.7	35.1	2.8	1.9	235.8	173.6	97.9	3298	166.6	2.1	262.7	3.8	75.1	118.9	21.7	2122.7
ASD	28	36	2004	25	2001	Male	White	White	Some college	No	BMI >= 30, no metabolic conditions	12.4	16.1	20	23.4	7.3	16.2	31.7	2.6	339.8	45	30.8	12.8	12.6	34.4	61.9	3.7	2.9	87.1	219.6	49.9	4043.4	109.4	1.8	396.7	6.2	74	81.7	25.8	1448.3
TD	31	26	2006	29	2003	Female	Hispanic, any race	White	Some college	Yes	BMI < 25, no metabolic conditions	24.3	27.8	13.2	64.1	15.9	141.3	47	0.8	335.6	37.7	14.4	15.6	16.8	92.7	42	7	1.6	237.8	254.2	56.2	2179.3	117.9	1.4	117.3	5.7	64.4	107.4	11.8	1723.2
TD	31	32	2003	28	2001	Male	White	White	Bachelor degree	Yes	Any hypertensive disorder without diabetes, at any BMI	22.6	13.1	11	9.6	7.2	18.9	37	2.1	267.3	55.7	32	15.3	10.4	22.6	44.2	5.4	2.1	54	253.1	50	2311.6	114.3	2	503.9	4	69.8	107.8	8.8	2246.8
ASD	35	NA	2003	31	2000	Male	White	White	Some college	Yes	Any hypertensive disorder without diabetes, at any BMI	13.8	16.5	17.2	1.9	3.1	25.7	10	2.3	346.9	46.8	44.9	6.1	14.6	64	47.5	5.4	4.2	74.8	196.3	60.2	3361.8	146.4	2.3	345	3.5	120.4	105.4	9.2	2163.2
TD	37	45	2007	34	2003	Male	White	White	Graduate or professional degree	Yes	25 >= BMI < 30, no metabolic conditions	34.3	58.9	13.8	102.8	15.2	13.2	61.9	13.1	268	40.9	41.1	8.9	11.8	25.4	47.7	8.3	2.1	59.6	163	53.1	2588.7	141.1	2.6	427.1	13	83.8	92.7	12.4	2109.9
TD	34	48	2006	30	2002	Male	Hispanic, any race	White	High school/GED or less	Yes	Any diabetes, at any BMI	20.2	19.2	15.4	13.9	8.9	5.3	35	1.6	460.2	88	32.9	27.7	18.7	149.6	42.6	4	2.4	125.6	220.7	73.3	4039.2	153.4	1.7	460.4	4.4	74.1	95.3	23.2	1698.1
TD	27	45	2006	23	2002	Male	Hispanic, any race	Hispanic, any race	Some college	Yes	25 >= BMI < 30, no metabolic conditions	12.2	25.6	4.1	91.1	8.8	17.3	35.6	12.6	195.7	41.9	27	20.3	10.1	80.8	46	3.3	0.8	80.3	150.7	58.4	1119.1	79	1.8	168	6.1	30.3	87.6	8.8	1201.9
ASD	41	62	2003	35	1998	Male	Hispanic, any race	Hispanic, any race	High school/GED or less	No	BMI < 25, no metabolic conditions	14.1	6.4	7.2	10.8	7.3	34	33.1	1.5	284	106.1	41.8	17.3	15.6	67.2	46.3	2.3	1.5	105.8	265.2	78.6	2579.8	150.2	2.4	298.3	3.2	135.6	138.9	19.6	1047.3
ASD	34	39	2007	31	2003	Male	Other or multi-racial	Asian	Graduate or professional degree	Yes	BMI < 25, no metabolic conditions	15	15.9	4.9	79.9	11.6	14.4	46.3	7.7	197.4	37.6	34.6	11	6.6	17.1	45.7	4.9	1.3	35	120.6	55.9	1587.1	84.9	1.8	345.1	5.8	59.6	68.7	7.1	1602.6
ASD	37	32	2004	35	2001	Female	White	White	Graduate or professional degree	Yes	BMI < 25, no metabolic conditions	12.3	17.9	8	60.1	7.3	10.6	39	6.4	215.8	42.7	24.2	7.6	9.8	25.6	38.9	3.8	2.2	52	129.7	53.7	3269.6	100.2	1.2	441.6	3.6	42.2	61	14.9	842.6
TD	30	45	2006	27	2002	Male	White	White	High school/GED or less	Yes	25 >= BMI < 30, no metabolic conditions	16.2	21.3	52.1	15.2	6.8	137.9	37.8	0.8	484.9	56.9	15.9	37.4	27.2	202	35.8	2.2	2.1	484	177.3	68.9	3067.8	180.9	2.3	101.3	4	128.9	57.9	19.3	1092.8
TD	32	52	2006	28	2001	Male	Hispanic, any race	Hispanic, any race	Bachelor degree	Yes	BMI < 25, no metabolic conditions	15.8	14.6	9.8	24.8	7.6	23.3	39.1	0.7	273.7	38.7	37.2	19.6	11	31.1	46.4	3.8	1.4	218.8	293.3	48	2260.6	123.4	1.7	263.2	5.4	92.9	84	12	1485.6
ASD	36	62	2003	31	1998	Female	Hispanic, any race	Hispanic, any race	Some college	Yes	BMI < 25, no metabolic conditions	17.2	14.4	9.9	12.1	9.6	11.1	34	2.4	319.2	46.9	39.7	15.4	10	21.7	37.2	4.2	2.3	50.7	139.2	62.9	1780.3	151	2.3	373.8	3.7	94.7	75.2	16.1	1305
ASD	28	34	2007	26	2004	Female	White	White	Some college	No	BMI >= 30, no metabolic conditions	16.4	16.3	13.8	8.3	11.2	15.3	30.2	2.3	374.7	56.4	21	18.1	12.2	67.4	50.8	3.9	2	130.9	168	81.7	3137.7	139	2	355.8	3.8	102.7	59.9	18.9	2051.8
DD	34	58	2007	29	2002	Female	White	White	High school/GED or less	Yes	BMI < 25, no metabolic conditions	16.6	10.9	7.2	19.2	6.9	10.3	31.2	1.7	335.2	65.9	50.6	17	12.2	39.8	53	5.6	1.8	33	360.3	69.6	1730.2	150.6	2.4	456.2	2.9	92	140	8.8	1271
ASD	32	41	2006	29	2002	Male	White	White	Some college	Yes	Any hypertensive disorder without diabetes, at any BMI	14.1	9.3	14.7	8.8	11.6	94.2	64.8	0.7	348.8	49.1	32.9	25.6	14.8	30.2	49.8	3.6	2.4	112.1	136.1	69.6	1681.4	147.3	2.6	272.3	3.6	77	75.2	24.2	1142.1
ASD	40	56	2006	36	2002	Male	Hispanic, any race	White	Some college	Yes	25 >= BMI < 30, no metabolic conditions	20.9	26	7.9	174.9	11.3	32.7	40	31.4	219.6	66.8	33.8	19.3	8.6	52.6	48.3	9.9	0.8	57.8	321.9	51	521.2	94	1.6	64.4	6.6	32.6	128.9	8.1	1335.3
TD	32	35	2006	29	2003	Male	Other or multi-racial	White	Some college	Yes	25 >= BMI < 30, no metabolic conditions	18.4	11.6	10.3	12.3	5.8	10.6	26.7	2.2	252.2	35.1	42.9	20.7	11	33.1	42.6	4.2	1.3	63.2	181.3	79.1	2699.9	120.1	1.4	400.6	3.1	85.1	80.2	10.6	1758.7
TD	36	28	2006	34	2004	Male	Hispanic, any race	White	Bachelor degree	Yes	25 >= BMI < 30, no metabolic conditions	17.7	11	45.6	13.1	9.1	27.4	50.6	0.4	368.1	55	38.6	26.6	11.4	36.3	47.9	14.6	1.6	332.8	196.1	67.7	2818.1	162.8	1.6	345.3	4.8	114.6	110.6	12.6	1692.9
TD	38	52	2007	33	2002	Male	Asian	Asian	Graduate or professional degree	Yes	25 >= BMI < 30, no metabolic conditions	19.4	15.1	127.2	10	14	22.3	32.3	1.9	504.8	72.7	27.6	31.4	20.6	82.6	56.2	4.9	2.2	398.3	172.2	68.8	3010.8	133.3	2.8	367.3	4.1	159.8	96.6	17.6	1362.9
ASD	39	32	2007	36	2004	Male	Hispanic, any race	Hispanic, any race	Bachelor degree	Yes	BMI < 25, no metabolic conditions	19.9	22.9	6.3	69.1	7.8	13.7	56.8	6.7	219.9	70.3	23.4	21.3	9.9	57.6	54.4	2.9	1.2	77	210.7	52.1	653.7	133.4	3.2	112.6	4.4	59.1	72.8	7.8	1079
TD	35	45	2005	31	2001	Female	White	White	Some college	Yes	Any diabetes, at any BMI	15.8	18.8	6.4	30	10.4	6.9	43.7	1.7	300.4	66.7	40.1	26	12.9	78.9	49.9	7.1	1.7	122.2	191.3	69.6	2324.9	149.2	1.9	339.7	6.3	85.1	90.1	16.8	1810.1
DS	45	51	2006	41	2002	Male	Hispanic, any race	Hispanic, any race	Some college	No	25 >= BMI < 30, no metabolic conditions	14.1	18.9	63.4	70.7	7.7	25.1	50.1	1.1	320.3	51.1	30.9	24.8	19.9	85.4	37.8	6.6	1.8	283.1	164.1	66.8	2868.9	147.1	1.3	301	6.6	92.3	60.9	17	1032
ASD	32	40	2005	29	2002	Male	White	White	Bachelor degree	Yes	BMI < 25, no metabolic conditions	17.7	16.3	12.3	7.6	9.4	11.8	33.7	1.7	464.3	96.1	45.3	26	16.7	129.7	43	5	2.4	116.4	272.4	79	4986.7	199.2	2	318.7	3.9	108.3	162.8	21.6	1402.8
TD	42	34	2006	39	2003	Female	Other or multi-racial	White	High school/GED or less	Yes	BMI >= 30, no metabolic conditions	18.8	31.3	28	43	12.6	18.8	39.1	0.4	247.1	53	23.1	25.9	15.4	33.8	35.4	3.6	1.2	368.3	149.6	51.8	826.3	119.3	1	94.6	4.7	43.9	56.2	7.1	1183
TD	38	43	2003	35	2000	Male	White	White	Graduate or professional degree	Yes	BMI < 25, no metabolic conditions	18.3	21.2	16.1	19.2	5.2	9.8	34.1	1.2	435.1	38.2	46.9	22.7	16.9	89.6	49	4.2	2.4	156.3	455.8	67.2	6316.9	131	1.3	174.9	3.1	120.2	124.9	24.1	1158.6
ASD	33	57	2004	28	1999	Male	White	White	Some college	Yes	BMI >= 30, no metabolic conditions	15.4	15.2	8.2	7.1	9.3	9.1	26.4	1	411.9	48.4	49	19	11.1	33.2	53.1	4.8	2.3	76.3	208	74.4	3610.1	170.8	1.4	430.1	2.9	120.8	80.3	23	1461.6
ASD	42	40	2003	39	2000	Male	White	White	Some college	Yes	Any diabetes, at any BMI	20.2	27.6	14.8	75.7	8.4	12.4	34.4	9.1	294.8	46.7	39	24.3	11.2	42.5	42.7	4.2	2.6	86.8	130.3	67	2853.4	112.9	2.2	442.3	8.8	98.7	140.5	13.1	1400.2
TD	42	47	2006	38	2002	Male	White	White	Bachelor degree	Yes	25 >= BMI < 30, no metabolic conditions	24	25.8	12.1	125.3	7.4	9.9	50.2	8	342.3	52	51.3	22.8	10.2	47	51	2.2	2.6	75.9	230.4	58.6	2729.3	112.4	2.2	493.6	9.6	100.2	109.3	15.8	1109.2
TD	42	34	2005	40	2002	Female	White	White	Bachelor degree	Yes	BMI < 25, no metabolic conditions	8.6	22.6	10.4	83.9	11.3	32.8	42.3	0.2	180.4	44.1	29.7	16.1	7.2	16.2	48.7	13	1.8	81.4	172.4	53.9	1134.8	77.6	1.1	93.1	4.6	40.3	74.1	10.3	1306
ASD	39	54	2004	35	2000	Male	Hispanic, any race	Black	Graduate or professional degree	No	25 >= BMI < 30, no metabolic conditions	26.1	17.3	43.2	11.4	19	15.5	35.9	1.1	346.5	42.7	41.4	27.6	19.1	90.5	58	4.2	1.8	385.5	192.3	63.3	2457.9	166.7	4.6	475.8	2.2	120.2	102.5	16.4	2606
DS	41	27	2006	39	2004	Female	Hispanic, any race	Other or multi-racial	Bachelor degree	Yes	BMI < 25, no metabolic conditions	14.7	26.6	19.2	48.2	18.3	15.6	52.1	5.3	223.2	35.3	33.6	18.8	11.3	50.9	46.4	4.2	2.2	127.6	199.2	52.7	2043.6	83.4	2.2	398.3	5.4	46.2	83.9	11.1	1727.3
ASD	27	60	2006	22	2001	Male	Hispanic, any race	White	High school/GED or less	No	BMI < 25, no metabolic conditions	9.1	8.7	10.4	17.4	3.4	20.9	23.3	0.3	223.6	17.9	26.1	7.4	7.9	33.3	36.3	4.3	1.6	77.9	214.7	56.3	2229.1	88.4	1	369.1	5.4	53.2	87.6	10.6	672.9
ASD	33	32	2005	31	2003	Male	White	White	Bachelor degree	Yes	25 >= BMI < 30, no metabolic conditions	15.3	14.3	10.6	18.9	7.4	15	28.6	1.7	311.9	42.9	54.9	12.6	11.7	54.7	52.9	3	2.4	64.7	158.9	69	4523.2	143.2	1.7	392.9	4.1	100	65	26.6	1733.3
TD	38	38	2005	35	2002	Male	White	White	Bachelor degree	No	BMI < 25, no metabolic conditions	16.7	7.7	7.8	13.6	12.3	24.9	33.2	0.7	325.6	70.6	48.1	10	8.4	31.7	54.7	8.2	1.2	149.1	191.9	74.2	919.8	142.4	1.9	118.9	5	54.6	92.6	10.3	1852
ASD	30	35	2004	27	2001	Male	White	White	High school/GED or less	Yes	25 >= BMI < 30, no metabolic conditions	22.1	25	15.3	12.9	11.6	24.6	54	1.1	381.1	47.2	32.9	15	15.7	38	58	2.4	2.8	63.1	173.3	93.4	4044.9	168.3	2.4	506.7	4.3	93.8	107.4	18.3	1372
DS	29	NA	2007	25	2004	Male	Hispanic, any race	Hispanic, any race	High school/GED or less	No	BMI < 25, no metabolic conditions	17.3	13.9	11.8	5.8	8.9	27.4	32.8	1.3	353	78.3	36.2	11.2	9.6	50.9	42	2.6	1	184.9	137.6	77.7	2197.2	197.7	2.8	341.1	2.9	125.7	107.8	10.3	1110.2
ASD	26	46	2005	22	2002	Male	Other or multi-racial	Other or multi-racial	Some college	Yes	BMI < 25, no metabolic conditions	13.3	7.9	21.4	6.4	4.7	39.4	25.8	0.2	419.3	26.1	36.4	18.1	14	72.4	44.9	2.6	1.3	314.3	308.1	60.8	3278.7	98.7	1.7	326.1	3.9	84.4	113.8	14	740.2
ASD	38	36	2003	35	2000	Male	White	White	Some college	Yes	BMI < 25, no metabolic conditions	12.4	9.9	7.6	12.5	5.5	28.9	15.1	1.7	263.7	78	42.9	11.4	13	33.5	38.4	5.8	1.5	115	201.7	63.2	1934.6	103.2	4.7	368.3	3.7	88.1	103.6	11.4	1095.9
ASD	40	59	2006	35	2001	Female	White	White	High school/GED or less	Yes	BMI < 25, no metabolic conditions	16.4	12.7	11.4	4.9	4.3	22.4	25.9	1.7	355.3	57.7	41.8	17.4	15.1	33.7	49.8	5.7	1.9	58.7	289.1	73.3	2418.8	89.2	1.3	328.7	4.6	65.8	65.9	10.8	1373.1
TD	39	53	2004	35	2000	Male	Hispanic, any race	Hispanic, any race	High school/GED or less	Yes	BMI < 25, no metabolic conditions	11.2	3.6	7	11.2	4.7	15.6	34.6	0.9	229.1	38.3	38.8	14.2	7.4	16.4	42.9	2.9	0.9	35.1	226.7	68.2	1046.3	107.2	1.6	281.7	1.6	59.4	116.7	14	1435.8
TD	37	53	2005	33	2001	Male	Hispanic, any race	Hispanic, any race	Bachelor degree	Yes	BMI < 25, no metabolic conditions	19.4	26.9	23.7	170.9	11.8	20	32.9	1.3	233.9	47.3	39.1	18.7	14.1	66	50.9	7.2	2.3	259.6	266.5	51.9	442.9	76.9	2.3	61.1	10.5	64.7	86.4	8.9	2244.1
TD	30	56	2007	25	2002	Female	Hispanic, any race	Hispanic, any race	High school/GED or less	Yes	BMI >= 30, no metabolic conditions	17	14.3	24.3	24.1	7.1	135.9	41.3	0.6	342.1	49.1	18.2	25.6	20	77.4	51.7	8.3	2.1	330.1	199.7	72.4	2327.9	135	2.1	121.3	6.7	98.9	117.1	15.2	1525
ASD	39	48	2005	35	2001	Male	Hispanic, any race	Hispanic, any race	High school/GED or less	No	BMI < 25, no metabolic conditions	16.6	18.1	8.7	15.9	9.8	12.7	35.1	5.7	398.9	45.2	39.9	12.4	9.8	56.7	43.1	4.8	2.2	38.2	151.9	51.2	1913.4	121.6	2.3	322	6	107.6	58.4	14.9	962
ASD	40	55	2007	36	2002	Male	Hispanic, any race	Hispanic, any race	High school/GED or less	Yes	BMI >= 30, no metabolic conditions	16.7	14.6	13.7	8.8	8.2	10.7	33.1	3.3	347.8	39.3	45.9	22.1	13	80.2	38	4.3	2.1	87.7	247.1	77.2	2860.1	175.9	1.7	390.8	4.9	114.4	104.2	12.6	1200.8
TD	45	54	2005	41	2001	Male	White	White	Bachelor degree	Yes	BMI < 25, no metabolic conditions	16.4	10.2	6.2	9.1	7	13.3	29.7	1.8	322.6	99	54.4	18.8	12.9	112.2	48.9	3.8	1	156.1	196.9	64.8	682.1	118.9	1.6	73.2	4	74.4	113.8	10.6	1295.7
ASD	34	NA	2004	29	2000	Male	Hispanic, any race	Hispanic, any race	Some college	No	BMI < 25, no metabolic conditions	14.8	14.3	25	12.8	8.1	31.2	27.6	1.8	279.8	97.3	28.9	29.7	19.4	95.1	41.6	3.8	3.6	285.7	135.4	66.9	3594.1	141.3	2.3	385.6	3.8	85.6	74.6	20.2	1625.3
TD	38	51	2007	34	2003	Male	Asian	Asian	Bachelor degree	Yes	25 >= BMI < 30, no metabolic conditions	23.8	41	12.9	38.4	11.4	72	21.1	0.4	299.7	75.2	7.9	15.8	9.6	19.4	49	4.4	1.1	406.4	149.7	49.9	684.7	146	1.9	21.7	4.2	46.4	85.3	8.1	1707.6
ASD	37	42	2004	33	2000	Female	Hispanic, any race	Hispanic, any race	Bachelor degree	Yes	BMI < 25, no metabolic conditions	7.8	4.6	5.3	17.3	9.6	42.1	11	2.8	395.6	113.6	36.1	15.2	19.1	30.8	36.8	5.7	5.3	307.8	231.8	75.4	1228.9	131.3	3.2	146.5	3.2	115.4	100.1	19.5	2590.2
ASD	25	44	2006	22	2002	Female	White	White	Bachelor degree	Yes	Any hypertensive disorder without diabetes, at any BMI	16.6	14.8	11.6	32.6	8.8	8.4	40.1	2.7	280.7	87.3	40.3	20.6	12.8	90.3	55.4	3.9	1.6	101.4	218.1	61.6	2695.9	172.6	1.7	470.4	6.8	98.6	117.9	15.3	1197.4
ASD	40	33	2006	37	2003	Male	White	White	Graduate or professional degree	Yes	BMI < 25, no metabolic conditions	19	14.4	14.3	7.8	7.3	20.3	28.8	0.3	402.8	17.8	41.4	16.8	10.9	52.1	51.6	4.6	1.8	147	313.6	62.7	3230.7	115.8	1	401.9	2.6	90.7	105.7	14.1	1302.8
TD	31	44	2005	28	2002	Female	Hispanic, any race	Hispanic, any race	Some college	No	BMI < 25, no metabolic conditions	21.4	18.2	26	10.3	11.3	12.8	24.7	0.6	362.1	94.7	32	29.4	21	86.8	41.9	2.1	1.8	229.1	128.3	67.2	1306.1	145	4.6	248.1	4.8	68.3	125	8.4	903
DD	31	36	2006	28	2003	Female	Hispanic, any race	Hispanic, any race	Some college	Yes	BMI >= 30, no metabolic conditions	10.8	8.9	15.8	9.8	9.4	14.3	34.2	1.8	420.1	27.4	44	11	13.4	44.4	67.8	6.6	3.7	64	201.9	64.3	4117.8	134.6	1.4	332.9	2.4	89.2	83.2	29.3	2633.4
ASD	27	59	2006	22	2001	Female	White	White	Bachelor degree	No	BMI < 25, no metabolic conditions	15.2	26	4	333.1	8.4	30.9	69.9	62.3	146.2	63.9	24.6	9.1	8.2	81.7	45.3	8.7	1.1	45.3	174.8	59.4	410.9	82.9	4	61.3	6.1	27.6	116.1	8.3	1511.6
TD	34	40	2006	31	2002	Male	Hispanic, any race	Hispanic, any race	High school/GED or less	Yes	BMI < 25, no metabolic conditions	15	28.4	12.8	98.8	11.9	7.8	53.6	5.3	221.4	98.7	35.1	31.9	16	130.8	42.4	4.7	0.9	139.6	171.1	65.4	2709.2	131.8	1.8	424.3	8.1	82.3	148	14.7	1121.2
DD	41	41	2004	38	2001	Male	Hispanic, any race	Hispanic, any race	High school/GED or less	Yes	Any diabetes, at any BMI	16.7	24.6	27.3	87.1	8.1	10.6	43.4	8.9	379.7	43.9	38.2	18.1	12.6	87.4	41.2	1.7	2.3	85.3	183.7	67.4	4046.7	131.6	1.6	430.6	10.1	110.6	80.7	22.7	913.3
TD	40	37	2005	37	2002	Male	Other or multi-racial	Asian	Some college	Yes	Any hypertensive disorder without diabetes, at any BMI	20.9	30.6	2.6	297.7	11.9	303.9	104.9	0.7	267.6	81.8	4.9	20.1	40.7	113.7	45.1	4.8	0.7	477.7	171.1	43.9	2465.9	131.1	2.6	2	2.8	108.3	141.8	28.1	1236.2
ASD	33	56	2003	28	1999	Male	Hispanic, any race	Hispanic, any race	Some college	No	BMI >= 30, no metabolic conditions	14.2	15.6	9.9	11.3	8.6	38.2	32	0.9	274.3	32.6	33	15.4	11.2	101	44.9	2.6	2.3	94.2	192.2	52.4	3852.6	102.4	1.4	206.6	4.4	90.6	95.8	21.4	1125.1
ASD	41	58	2004	37	1999	Male	Hispanic, any race	Hispanic, any race	Some college	Yes	Any hypertensive disorder without diabetes, at any BMI	8.7	8.2	9.6	118	4.9	56.1	47.3	0.4	274.9	36.3	32.4	7.9	10	17	39.6	3.7	2.7	54.6	196.8	55.6	3512.9	97.8	3.1	387.2	6.6	94.8	104.8	15.6	764.6
ASD	34	34	2005	31	2002	Female	White	White	Graduate or professional degree	Yes	BMI < 25, no metabolic conditions	16.7	23.4	7.3	82.3	8.1	11	89.1	0.6	164.6	35.3	31.6	11.1	9.2	15	49.7	2.8	1.8	99.8	158.6	47.8	2586.1	106.6	1.7	523.6	6.1	88.1	96.7	16.8	1148.7
TD	32	30	2006	29	2004	Male	Other or multi-racial	Asian	Bachelor degree	Yes	BMI < 25, no metabolic conditions	11.7	9.1	11.7	11.8	6.9	11.4	41.2	2	454.7	67.7	39.3	16	42.7	132.1	41.9	2	2.8	132.8	176.1	88.9	3690.3	199.7	1.2	531.7	2.7	90.1	130.3	27.7	923.8
TD	34	51	2005	29	2000	Male	Other or multi-racial	White	Bachelor degree	Yes	BMI >= 30, no metabolic conditions	19.8	28.8	11.3	99.2	10.1	10	80.1	9.4	236.6	34.6	35.7	12.9	9.8	34.2	48.8	3.4	2.8	81.3	174.3	53.1	2789.7	105.4	2	555.7	8.3	73.4	124.7	22	1246.8
TD	44	55	2006	39	2002	Male	Other or multi-racial	Asian	Graduate or professional degree	Yes	25 >= BMI < 30, no metabolic conditions	17.9	19.8	26.4	31.2	12.8	30.9	42	0.3	318	80.3	16.1	36.9	39.4	109.8	52.4	4.4	2	519.1	171.7	59.8	802.7	153	2.6	59.3	5	102.1	150.4	12.7	1449.9
TD	35	28	2005	33	2003	Male	White	White	Bachelor degree	Yes	BMI < 25, no metabolic conditions	16.6	19.2	25	69.2	9.9	11.4	65.2	10.4	314.6	43.1	37.3	15.2	12.1	57.9	35.6	1.9	3.4	110	198.3	72.4	2883.8	134.8	3	540.7	5.7	103.2	73.7	14.6	1562.7
ASD	32	57	2006	27	2001	Male	Hispanic, any race	Hispanic, any race	Bachelor degree	No	BMI < 25, no metabolic conditions	8.2	7.2	48.1	14.6	4.2	23.4	25.6	0.7	233.2	28.4	27.2	24.3	22.3	26	41.2	7.1	1.6	199.8	172.4	48.2	1210.6	76.7	2	131.2	3.8	62.3	101.3	5.6	1629.7
TD	45	44	2003	41	2000	Male	Hispanic, any race	Hispanic, any race	Bachelor degree	No	BMI < 25, no metabolic conditions	14.7	7.9	6.8	11.9	9.9	16.7	40.9	3.6	303.9	40.4	44	7.7	12	25.8	46.3	5.6	2.3	65.3	268.1	68.3	1843.4	133.2	2.8	425.6	3.6	104.8	109.9	13.8	1618.6
TD	37	40	2006	34	2002	Female	White	White	Bachelor degree	Yes	BMI < 25, no metabolic conditions	12.1	4.3	19	6.8	3.8	24.6	26	0	347	59.8	46.9	22.1	13.7	56.6	46.3	4.8	1.3	419	390.9	58.7	2868.4	142.9	1.8	386	3.3	88.1	87.8	18.3	1169.4
TD	30	28	2006	28	2004	Male	White	White	Bachelor degree	Yes	BMI < 25, no metabolic conditions	9.9	12.2	2.7	43.4	6.1	49.7	33.3	11	164.8	38.9	34.8	8.7	6.1	11.4	35.7	4.4	2	30.7	97.8	58.3	878.9	112.1	0.6	127.2	3.8	20.6	64.2	6.6	907.2
ASD	38	31	2005	35	2002	Male	White	White	Bachelor degree	Yes	BMI >= 30, no metabolic conditions	11.9	13.6	36	9.2	5.7	12.3	41.1	2.3	350.8	31.8	44.8	19.7	29.9	109.2	50.1	5.2	6.9	113.4	183.7	71.2	9810	144.1	1	73.1	3.6	71.4	79.8	26.8	1561.2
ASD	34	46	2005	31	2001	Male	White	White	Bachelor degree	Yes	BMI < 25, no metabolic conditions	14	8.6	7.3	13.1	4.7	18.7	47.7	4.4	335.6	39.3	37.3	17.9	10.3	17.9	47.6	3.3	3.6	56	185.4	65.4	1073.9	116.1	1.4	252	2	77.1	97.2	17.7	1002.4
TD	35	33	2006	32	2003	Male	White	White	Bachelor degree	Yes	BMI < 25, no metabolic conditions	19.8	18.8	12.2	40	12.1	13	42.6	6.1	232.9	52.6	42.2	9.3	12	27.8	52.9	6.2	2.2	52.9	191.2	64.9	2676.2	155.1	1.9	510.8	5.7	118.9	91.6	15.7	2814
ASD	38	41	2007	35	2003	Male	Hispanic, any race	Hispanic, any race	Bachelor degree	Yes	BMI < 25, no metabolic conditions	16.3	16	56.2	31.7	8.7	18.1	43.1	0.4	369.2	58.7	34.6	22.2	28.4	104.6	47.6	5	2.1	316.2	233.7	79.3	3073.4	146	1.8	359.8	5.7	105	165.8	16.6	1348
ASD	36	35	2006	33	2003	Male	White	White	Bachelor degree	Yes	BMI < 25, no metabolic conditions	16.2	9.2	22.3	8	7.9	42.7	35.4	0.3	419.7	56.9	36.6	17.8	17.4	58.1	58	6.8	1	440.3	220.8	71.7	2318.4	161.9	2.2	199.3	4	82.6	118.4	14.7	2168.1
DD	34	38	2004	31	2001	Male	Black	Black	High school/GED or less	No	25 >= BMI < 30, no metabolic conditions	22.2	37.1	30.6	90.6	9.8	13.5	35.8	0.8	232.7	50.9	32.8	17.6	11.6	40	39.7	3.6	1.9	436.8	264.1	63	763.6	115.8	2.2	102.3	7.6	52.2	133.6	15.7	1404.9
TD	38	33	2006	36	2003	Female	White	White	Graduate or professional degree	Yes	25 >= BMI < 30, no metabolic conditions	16.1	17.1	6.7	54.1	7	31.2	48.1	0.4	240.6	42	28	6	8.3	42.7	39.7	4.6	2.1	212.6	160.4	57.3	1949.9	107.3	1.4	274.2	7.1	102.9	94.7	12.6	1148.3
ASD	33	53	2003	30	1999	Male	White	White	Some college	Yes	BMI < 25, no metabolic conditions	12	8.8	18	4.4	6.3	14.8	33.9	0.8	418.6	26.9	41.9	6.1	10.9	36.6	44.9	49.1	2.9	62.2	303.9	67.3	3364	127.1	1.3	329.6	4.2	114.3	106.8	15.7	1135.8
ASD	46	57	2004	42	2000	Male	White	White	Bachelor degree	Yes	BMI < 25, no metabolic conditions	15.6	6.8	13.9	7.1	4.6	10.7	38.9	0.2	292	19.9	38.8	12.9	14.8	109.4	51.4	11.2	2.3	76.1	370.3	67.3	7151.8	86.8	2	96.1	3.1	89	110.6	32.1	1715.1
ASD	42	50	2006	38	2001	Female	White	White	High school/GED or less	Yes	BMI < 25, no metabolic conditions	14.7	10.7	52.1	9.6	7.6	14	26.4	0.6	295.7	50.8	30.7	28.4	22.8	64.6	44.7	4	1.3	236.7	202.9	70.8	2207.9	119.9	1.3	350.3	3.9	63.3	61.9	10.2	1611.2
TD	22	28	2003	20	2001	Male	White	White	Some college	Yes	BMI < 25, no metabolic conditions	7.9	6.1	4	28.4	4.1	32	30.6	4	206.9	57.6	29.2	5.3	4.2	3.2	40.6	5.2	1	54.4	130.9	55.3	538.4	101.6	1.2	70	3.2	34.4	75.2	8.3	721
ASD	33	57	2005	29	2000	Male	White	White	Bachelor degree	Yes	25 >= BMI < 30, no metabolic conditions	18.7	14.2	17.6	20.6	15.3	10.6	30.4	2.4	411.1	44.4	55.2	7.9	12	45.3	59	3.7	1.6	66.2	158	82.2	3566.8	167.8	1.3	550.3	2.7	115.3	113.9	16	1756.4
DD	34	42	2006	30	2003	Male	White	White	Some college	Yes	Any diabetes, at any BMI	21.8	17.6	10.6	33.8	9.4	15.6	32.8	6.4	260.3	37.7	36.6	8.9	9.4	24.7	38.9	5.4	1.9	62.9	126.7	61.8	1859.1	132.1	1.8	532	6.3	117.8	90.3	11.8	2691.8
TD	32	43	2006	28	2002	Male	Hispanic, any race	Hispanic, any race	Graduate or professional degree	Yes	BMI >= 30, no metabolic conditions	19.3	8.2	15.7	6.6	8.9	12	22.1	3.9	341.2	36.6	48.7	5.3	10.3	63.9	82	5	2	64.9	186	80.9	2704.6	159.4	3.2	384.7	4.2	119.9	75.9	9.7	2439
DS	45	46	2005	41	2001	Female	White	White	Bachelor degree	Yes	Any diabetes, at any BMI	22.1	16.3	3	21.1	10.2	352.2	39.8	0.9	314.7	63.2	2.8	11.3	27.4	63.6	50.6	5	1.2	424.4	168.8	52.9	2400.1	145.4	1.8	5.6	2.2	106.9	85.9	20	2065
DS	37	47	2007	33	2003	Male	Hispanic, any race	Hispanic, any race	High school/GED or less	No	BMI >= 30, no metabolic conditions	22.8	24.6	16.9	43.3	4.8	4.7	41.7	3	334.4	42.7	41.3	19.2	12.2	150.2	35.3	2.4	5	98.8	234	65.6	9736.8	135.6	2.8	63.9	5.4	99.4	123.3	42	847.4
TD	35	38	2007	32	2003	Female	Other or multi-racial	White	Some college	No	BMI >= 30, no metabolic conditions	23.6	25.8	13.3	38.6	8.2	22.3	42.2	0.2	401.7	43.1	45.2	17.4	11	49.9	48.3	4.7	1.9	149.4	478.6	64.9	3934.9	143.2	1.8	212.4	7.2	91.3	123.2	14.1	1178
TD	34	34	2006	31	2003	Female	White	White	Some college	Yes	BMI < 25, no metabolic conditions	8.2	7.3	10.1	14.1	6.6	12	26.8	3	270.3	36.8	27.1	11.4	12.9	37.1	38	2.2	2	60	100.2	75.4	2615.2	105.7	1.2	336.7	0.7	37.4	43.7	11.8	838
ASD	31	35	2004	28	2001	Male	Hispanic, any race	Hispanic, any race	High school/GED or less	No	BMI < 25, no metabolic conditions	19	15.2	13	19.8	7.3	13.8	39.4	2	272.3	46.9	47	12.4	9.6	24.4	30	3.6	1.9	61	193.9	73.3	3117.8	130.3	1.1	586.8	6.7	103.4	112.3	17	1072.4
ASD	30	39	2005	27	2001	Male	White	White	Bachelor degree	Yes	BMI < 25, no metabolic conditions	13.6	4.4	9.3	10.7	5.7	12.8	42.9	3.1	351.2	31.6	42.9	26.3	10	33.9	43.6	5.2	2.3	59.6	210.4	78.6	2996	127.7	1.6	516.4	3.1	100	126.4	16.8	1815.2
ASD	29	32	2005	27	2002	Male	White	White	Some college	Yes	Any hypertensive disorder without diabetes, at any BMI	18.9	13.2	20.2	48.1	5.9	18.4	49.4	0.2	329.1	35.8	43.9	20.6	17	61.6	44.6	3.7	1.6	352.2	241.8	52.8	3154.6	130.9	1.3	350	5.2	119.7	131	18.2	1125.9
ASD	37	31	2003	35	2001	Male	Other or multi-racial	White	High school/GED or less	Yes	BMI >= 30, no metabolic conditions	21.1	31.9	26.6	27.3	8.4	11.4	40.4	1.4	476.7	49	39.7	18.6	18.2	157.9	44.9	4.7	3	130.6	286.1	79.2	6727.4	197.4	2.6	102.2	7.2	145.9	91.6	22.1	1334.9
TD	33	46	2004	29	2001	Male	White	White	Some college	Yes	Any diabetes, at any BMI	19.1	12.1	7.4	35.4	9.3	13.7	37.1	6.4	293.8	38.3	47.8	7.9	9.7	33.1	56.6	6.3	2.6	59.9	321.6	75.3	2001.2	90	2.3	410.3	6.1	102.2	129.3	14.1	1504.3
ASD	35	40	2007	32	2003	Male	White	White	Some college	No	BMI < 25, no metabolic conditions	17.2	13.3	11.1	29.3	6.7	8.7	27.9	2	316.3	16.2	36.7	5	8.4	56.2	50.9	2.6	1.8	227.6	263.9	67.2	2348.9	121.3	1.1	379.8	4.6	82.3	98.6	5.7	856.3
ASD	33	54	2003	29	1999	Female	Hispanic, any race	Hispanic, any race	Some college	Yes	BMI < 25, no metabolic conditions	18.8	13.7	10.4	60.1	8.3	11.1	55.7	3.3	324.9	53.8	27.9	2.3	13.6	51.3	41.2	4.3	1.4	84.7	210.9	56.6	1671.6	105.2	1.4	378.2	5.3	105.8	101.4	16.2	1380.9
ASD	40	60	2007	35	2002	Male	White	White	Bachelor degree	Yes	BMI < 25, no metabolic conditions	9.8	3.8	21.2	5.2	4.9	24.8	23	0.4	428.6	39.8	41.1	8.1	12.1	29.3	51.8	15.2	1.7	381.1	409.9	55.1	2613.1	108.7	1.8	308.4	2	111.6	121	13	1395.4
ASD	36	45	2005	33	2001	Male	Other or multi-racial	White	Some college	No	25 >= BMI < 30, no metabolic conditions	19	17.1	15.2	53.6	7	11.4	74.4	8.3	258.8	20.6	39.3	13.2	13.8	29.2	71.3	13.4	3.6	124.7	500.7	56.6	3597.6	100.6	5.1	602.3	7.7	136.3	116.7	17.7	1283.4
DD	37	42	2005	33	2002	Male	White	White	Bachelor degree	Yes	25 >= BMI < 30, no metabolic conditions	26.7	22.8	2.2	27.9	8.6	366.4	27.9	0.7	370.6	81.4	4.6	7.6	22.4	62.7	56.9	17.8	2	400.2	194.7	68.7	3173.8	229.7	1.9	2.8	1	120.3	127.2	22.4	1827.3
TD	36	36	2006	33	2003	Male	Other or multi-racial	Asian	High school/GED or less	Yes	BMI < 25, no metabolic conditions	14.7	21.1	14.2	104.4	9.4	27.6	56.2	0.4	207.3	29.4	22.1	5.1	9.6	24.1	37.6	9	1.8	182.9	173.1	53.9	2401.6	101.1	1.6	333.8	9.7	58.9	80	9.1	1034.2
TD	35	49	2005	31	2001	Female	White	White	Graduate or professional degree	Yes	BMI < 25, no metabolic conditions	10.2	18.9	6.1	75.2	8.9	20.3	38.8	14.2	194	31.6	30	3.9	7.8	15.2	63.1	9.3	1.6	60.4	168.6	50.9	1026.2	87.2	1.3	151.1	4.6	35	83.3	7.4	1357.8
TD	34	28	2006	31	2003	Male	Hispanic, any race	White	Bachelor degree	Yes	BMI < 25, no metabolic conditions	37.2	39.6	8.4	259.4	15	51.8	79.9	0.4	344.6	111	66.8	5.7	11.7	43.9	82.7	16.1	2.4	355.6	487	78	618.7	217.9	2.7	90.7	15.4	74.6	202.4	15	2216.1
TD	33	52	2006	29	2002	Male	Hispanic, any race	Hispanic, any race	Bachelor degree	Yes	25 >= BMI < 30, no metabolic conditions	17.2	14.1	24.1	15.1	12.4	31.6	42.6	0.2	406	47.8	44.2	1.2	15.3	35.9	60.4	42.9	1.8	339	181.7	68.1	2187	179	3.8	359.8	2.7	91.6	87.2	11.2	1680.7
ASD	37	45	2007	33	2003	Female	Hispanic, any race	Hispanic, any race	High school/GED or less	Yes	BMI < 25, no metabolic conditions	19.1	26.7	72.1	38.8	10.4	14.9	72.8	1.6	359.6	48.4	37.7	25.9	24.4	176.6	45.1	3.4	1.9	138.1	216.8	75.9	4099.8	147.2	1.6	261.8	5.6	88.4	74.6	16.6	1244.4
TD	26	28	2007	24	2004	Female	Other or multi-racial	White	High school/GED or less	Yes	BMI >= 30, no metabolic conditions	15.4	12.9	19.3	79.3	7.6	113.8	50.4	0.3	309.6	42.7	19.9	31	18.8	130.6	34.9	4.3	1.9	377.3	197.7	50.6	3629.6	151.7	15.2	107.3	8	126.7	102	15.4	876
DD	28	47	2006	24	2002	Male	Hispanic, any race	Hispanic, any race	Bachelor degree	Yes	BMI < 25, no metabolic conditions	7.4	7.9	5.6	25.6	5.6	11.3	31.4	4	193.2	36.7	24.6	48.7	18	71.7	34.3	3.2	1.6	78.1	134.4	51.6	2440.4	91.9	1.1	427.7	3.1	46.7	84.7	16.2	725.6
ASD	37	38	2004	34	2001	Male	Hispanic, any race	Hispanic, any race	Some college	Yes	BMI < 25, no metabolic conditions	23.9	11.6	20.7	9.6	9	14.9	30.4	0.6	332.2	51.9	38.2	9.7	12.8	31.3	39.3	8.4	1.9	348.3	238.1	62.6	3941.6	147.1	1.7	385.4	3	89.2	89.9	17.6	1961.2
DD	28	40	2004	25	2001	Male	White	White	Some college	Yes	BMI < 25, no metabolic conditions	19	23.8	30.6	61	10.6	80.6	32.4	1	285.7	56.2	39.3	14	14.9	34.6	45.9	7.4	2.1	248.7	128	69.1	5009.6	162.4	2.3	326.1	4.2	90.4	85.6	25.8	953.2
TD	25	49	2005	21	2001	Female	Other or multi-racial	White	High school/GED or less	No	BMI < 25, no metabolic conditions	16.9	17	24.9	29.3	9	8.9	39	2.7	259.9	46.3	30.2	10.3	15.9	94.8	46.9	2.3	1.3	119	223	52.3	2367.6	104.9	2.6	281.6	4.9	71.1	80	11.6	1127.1
ASD	41	NA	2004	39	2002	Female	White	White	Bachelor degree	Yes	25 >= BMI < 30, no metabolic conditions	14.3	7.4	12.9	8	7.1	17.6	43	4.8	422.8	44.7	38.1	10.4	11.9	19.2	52.6	11.6	2.2	123.7	287.6	48.1	2607.6	124.4	2	459.2	3.2	84.3	65.6	18.3	1239.3
DD	20	33	2006	17	2003	Male	Hispanic, any race	Hispanic, any race	Some college	Yes	BMI >= 30, no metabolic conditions	52.3	60.6	62	223	15.9	23.6	124.2	4.8	336.4	49.2	52.7	7.6	12.6	40.8	48.3	21.6	6.7	89.7	314.3	57.4	9609.2	177.4	1.6	332.6	13.7	130.2	96.3	22.1	1465.3
DS	38	39	2006	34	2003	Male	White	White	Bachelor degree	No	BMI >= 30, no metabolic conditions	21.6	15.6	34.8	13.6	7.6	18.3	29.3	0.6	381.3	66.7	38.2	22.7	22	67.2	51.6	6	2	261.8	195.6	86.7	2923.3	182.7	1.8	428.9	6.4	97.2	86.7	17.7	1345.2
TD	36	32	2006	34	2003	Female	Other or multi-racial	Other or multi-racial	Graduate or professional degree	Yes	BMI < 25, no metabolic conditions	14.6	8.1	6.3	11.9	11.3	20.2	29.2	7.1	280.1	51.9	42.9	6.9	7.6	5.2	48.7	6.3	1.7	51	152.3	65.1	691.2	139	4.2	93.7	2.9	46.7	67.6	4.7	1800.2
DS	41	NA	2005	38	2002	Female	Other or multi-racial	Black	Some college	No	Any diabetes, at any BMI	20.8	22.7	19.2	88.6	12.7	12.2	52.2	11.1	260	63.3	34.3	1.1	9.3	46.8	52.1	5.9	2.1	89.2	157.1	44.9	3386.4	145.8	2.1	415.8	8.4	92	83.9	25.1	1851.7
ASD	32	45	2005	28	2001	Male	Other or multi-racial	White	Some college	No	25 >= BMI < 30, no metabolic conditions	16.1	20.4	25.4	15	9.6	9.7	52.8	4	328.3	37.8	30.6	8.7	13.4	126.3	46.4	3.8	3.2	72.8	226	68.3	2778.1	122.9	1.4	260.6	5.2	83.3	49.7	24.9	1384.8
ASD	34	37	2007	31	2004	Male	Black	Black	Bachelor degree	Yes	BMI >= 30, no metabolic conditions	22.3	20.7	17.7	14.3	13.7	11.1	26.7	2.9	358	79	38.2	10.1	16.6	95.8	61.2	1.9	0.9	148.6	192.9	84.1	2636.3	195.9	1.7	407.2	4.2	127.1	132.9	18.1	1376.2
ASD	36	NA	2005	33	2002	Male	White	White	Graduate or professional degree	No	BMI >= 30, no metabolic conditions	22.7	23	21.8	24.2	7	10.4	36.4	3.1	404.8	35.1	37.9	26.1	16.9	83.7	36	4.6	3	232.4	243	61.3	5728	157.3	1.7	304.7	5.4	133	79.4	24.3	1934.2
TD	34	38	2007	30	2004	Male	Hispanic, any race	Hispanic, any race	Bachelor degree	Yes	25 >= BMI < 30, no metabolic conditions	13.9	23.3	17.4	172.2	10.9	9.2	80	14.3	223.2	25.9	37.2	14	12.9	69.2	56.1	3.7	1.2	189.4	204.9	68.1	2492	130.4	1.4	443.6	8.8	80.6	109.3	15.2	1499.7
ASD	31	31	2006	29	2004	Male	Hispanic, any race	Hispanic, any race	Some college	Yes	BMI < 25, no metabolic conditions	15.3	18.8	9.4	12	12.9	12.7	43.3	6.7	293	68.3	48.1	9.8	11.9	19.2	39.9	5.4	1.9	61.1	150	61.2	2257.4	157.7	2.2	352.2	4.4	93	88.8	11.6	1517.4
ASD	25	30	2003	22	2001	Male	White	White	Some college	Yes	BMI < 25, no metabolic conditions	9.4	6.4	8.2	7.4	5.2	12.6	33.8	1.2	276.2	24	41.1	5.3	9.8	27.3	45.4	4.8	1.9	62.8	210.2	64.9	2083.9	110.6	1.2	424.4	1.6	78.1	103.1	12.1	1090.8
ASD	28	41	2005	25	2001	Male	Hispanic, any race	White	Some college	No	BMI >= 30, no metabolic conditions	21.6	18.1	15.7	10.4	8.4	11.6	29.1	2.9	386.1	45.6	38	15.7	14.6	49.3	48.4	5.6	2.3	104.7	158.1	72.7	3975.4	164.8	1.8	413.8	5.1	107.7	88.4	17.2	1475.6
TD	24	26	2005	22	2003	Female	Hispanic, any race	White	Some college	No	BMI < 25, no metabolic conditions	15	16.4	8	86.4	14.1	9.6	47.7	3.9	236.6	34.7	49.6	6.4	12.8	34.1	57.3	6.2	1.8	51.1	111.7	64.3	2463.3	116.4	2.6	404.3	6.7	81.8	82.4	11.3	1950.7
ASD	39	51	2005	35	2001	Male	White	White	Bachelor degree	No	BMI < 25, no metabolic conditions	13	9.7	12.8	6.1	6.2	11	45.2	1.9	304.3	21.3	34.2	16.4	12.7	44.3	49.6	8.9	3.8	118.9	190.1	73.6	4184.3	120	1.4	575.2	3.9	83.7	129.4	27.8	1768.4
ASD	36	25	2007	34	2005	Female	White	White	Bachelor degree	Yes	BMI < 25, no metabolic conditions	17.6	20.6	7.2	125	7.7	20.1	60.7	13.8	316.7	44.7	40.6	7.3	7	22.6	47.3	22.8	1.9	76.7	240.3	54.4	1062.6	117.2	1.7	215.3	9.8	66.1	97	7.1	1711.2
ASD	42	39	2006	39	2002	Male	White	White	Graduate or professional degree	Yes	BMI >= 30, no metabolic conditions	15	15.1	11.1	35.3	7.1	6.3	36.7	3.7	341	29.4	33.8	14.9	10.2	59.1	49.4	2.9	2.3	110.7	286.9	58.1	3340.8	119.9	1.4	570.7	6.3	109.8	85.8	20.8	1116.9
ASD	40	52	2004	36	2000	Male	Hispanic, any race	Hispanic, any race	Bachelor degree	No	25 >= BMI < 30, no metabolic conditions	16.1	15.1	17	10.1	6.2	15.9	34.4	3	395.3	40.1	43	7.8	11.7	45.8	38.9	9	2.9	49.8	204.6	62.3	3430.3	149.3	0.9	534.1	3.9	112.6	73.4	18.9	1430.2
ASD	39	35	2007	36	2004	Male	Other or multi-racial	Asian	Bachelor degree	Yes	25 >= BMI < 30, no metabolic conditions	20.3	30.8	28	53.6	11.9	30.3	46.7	1.1	316	42.1	34.7	25.8	17.3	76.4	44.1	6.2	2.6	366.7	254.6	70.4	4188.2	112.4	2.2	191.7	5.9	93.2	105.2	18.9	1610.1
TD	30	48	2006	26	2002	Female	Hispanic, any race	Hispanic, any race	Some college	Yes	BMI >= 30, no metabolic conditions	19.1	15.4	15.8	55.2	6.6	22.4	59.8	1.1	320.7	36	37.8	26.8	14.6	100.6	46.6	4.7	2.6	267.6	316.8	80.4	3394.4	170.9	2.4	399.1	9.2	133.4	149.6	23.3	1597.9
ASD	34	46	2006	30	2002	Male	White	White	Graduate or professional degree	Yes	BMI < 25, no metabolic conditions	26	23.9	9.8	60.8	10.3	6.9	53.2	3.9	263.2	60	34.1	15	14.3	74.2	49.7	3.1	1.6	74	206	71.2	2237.8	148.9	2.9	418.6	7.6	100.6	119.2	15.8	1896
DS	50	54	2004	46	1999	Male	Black	Black	Some college	Yes	BMI < 25, no metabolic conditions	14.9	13.6	31.2	22.8	7.2	13.6	39.3	2.7	358.4	25.2	34.4	11.8	10.8	58.7	44.3	5	2.6	92.8	172.7	65.4	3213	133.3	3.1	467.6	4.1	87.9	95.7	14.7	668.2
TD	22	37	2006	19	2003	Male	Black	Black	Some college	No	BMI < 25, no metabolic conditions	16.7	13.1	44.1	36.9	8.2	16.4	28.6	0.2	258.7	50.4	30.7	21.1	11	54.9	58	3.3	1.1	401.3	144.3	64.4	809.6	102.3	1.7	148.4	2.8	52.1	104.3	10.7	930.9
ASD	32	37	2006	29	2003	Female	Hispanic, any race	Hispanic, any race	Bachelor degree	Yes	25 >= BMI < 30, no metabolic conditions	16.6	12.7	27.1	4.9	7.9	19.7	31	0.4	350	25.7	45.1	26	15	59.7	45.7	4.4	2.2	380.7	272	77.3	3496.7	167.2	1.7	364.8	4.2	127	112.1	18	1494.2
TD	28	47	2006	24	2002	Male	White	White	High school/GED or less	Yes	BMI < 25, no metabolic conditions	12.2	11	7	12.9	5.8	29.3	33.7	7	348.6	66.9	36.6	11.8	6.8	18.2	57.7	9.7	2	70.1	310.3	60.9	1495	148.9	1.7	129.6	3.2	75.7	90.9	10.1	2160.8
TD	37	57	2006	32	2001	Male	White	White	Bachelor degree	Yes	BMI < 25, no metabolic conditions	22.4	29.3	10.7	106.6	10.2	8.3	53.6	13.9	337.3	33.8	45.3	10	9.9	40.7	50.7	6.3	2.8	56.2	198.6	57.4	2271	128.4	2.1	400	4.4	117.2	92.7	15.4	2206.7
DS	41	NA	2007	37	2003	Male	White	White	Some college	Yes	Any diabetes, at any BMI	23.9	26.3	25.8	14.8	13.9	47.1	44.7	0.6	516	45.7	50.3	20.8	14.9	55.6	67.6	5.3	2.8	282.8	436.4	103.9	3432.9	217.6	3.4	322.9	6.7	125.2	155.1	12	2501.8
ASD	45	52	2007	40	2002	Male	White	White	Graduate or professional degree	Yes	BMI < 25, no metabolic conditions	10.6	6.6	9.1	11.8	6.8	191.7	35.8	0.3	318.6	46	18.4	16.7	13.1	37.6	59.3	8.3	1.6	319.3	299.4	56.4	1828.2	110.8	1.6	24	2.9	76.3	93.1	17.2	2003.4
ASD	38	NA	2004	35	2000	Male	Hispanic, any race	Hispanic, any race	High school/GED or less	Yes	Any hypertensive disorder without diabetes, at any BMI	41.2	36	11	48.2	19	11.2	66.2	4.7	276.8	37.6	38.3	17.8	12.3	50	40.6	3.8	2.1	52.7	232	64.1	2349.2	145.4	2.2	552	7.3	98.4	92.9	22.7	1906.4
TD	41	31	2006	38	2003	Male	White	White	Bachelor degree	Yes	Any hypertensive disorder without diabetes, at any BMI	18.3	10.2	13.4	7.7	6	9.6	30.4	2.9	375.1	57.6	46.2	26.1	16.2	112	60.2	4.2	2	100	226.1	70.1	2097.6	121.2	1.7	397.6	3.8	102.7	91.3	14	1663
DD	27	50	2007	23	2003	Male	White	White	Bachelor degree	Yes	25 >= BMI < 30, no metabolic conditions	13.8	5.4	33	5.8	5.4	11	25.7	1.7	456.8	35.4	30.7	24.9	11.3	52.6	59.6	2.8	0.8	277.7	180.9	61.1	899.3	131.8	2.4	206.3	4.1	99.1	79.1	6.9	818.3
TD	35	29	2006	33	2004	Female	Asian	Asian	Graduate or professional degree	Yes	BMI < 25, no metabolic conditions	15	28.6	10.3	181.6	10.4	13	77.6	19.2	225.8	18.9	29.4	13	9.1	40.8	45.2	2.7	1.9	86.8	119.7	63.1	2773.8	103.7	1.8	563.2	8.6	59.2	94.3	16.8	1302
TD	37	49	2006	33	2002	Male	White	White	Bachelor degree	Yes	BMI < 25, no metabolic conditions	11	5.3	7.8	10	4.2	12.2	33	2.8	354.2	51.1	50.9	10.6	10.4	45.3	54	3	1.8	90	220.4	64.6	2227.7	118.7	1.2	430.4	2.6	100.7	77.1	13.1	823
ASD	36	59	2005	31	2000	Male	Asian	Asian	Some college	Yes	BMI < 25, no metabolic conditions	24.8	18.9	15.3	12.8	10.9	14.3	28.6	3.1	426.9	43.1	40.7	9.6	10.7	40	45.2	4.1	2.6	69.4	202.1	62.9	3417.6	159.3	1.3	566.2	4.8	99.8	116.4	17.9	1740.7
ASD	36	51	2005	31	2001	Female	White	White	Bachelor degree	Yes	25 >= BMI < 30, no metabolic conditions	16.9	10.7	15.7	13	6.1	13.7	18.9	1.5	399.9	58.3	46	25.2	11.4	69.5	40.9	3.6	2.2	217.9	206.9	68.9	4623.1	151	1.4	480.8	3.7	105.2	82.8	24.8	865.6
ASD	49	55	2004	44	2000	Male	Asian	Asian	Graduate or professional degree	No	BMI < 25, no metabolic conditions	8.1	6.6	13.1	11.9	7.8	21.9	30.7	0.4	258.6	28.3	31.9	18.6	13.1	40.2	48	4.9	1.6	173.3	174.6	65.9	2280.3	150	1.6	360.7	4.3	98.2	80.8	17.8	1409.9
DD	24	42	2006	21	2003	Female	Hispanic, any race	Black	Some college	No	BMI < 25, no metabolic conditions	18.2	8.8	10.7	13	6.8	16.7	43.2	2.2	418.7	32.7	56.2	15.7	12.3	41.6	53.9	2	1.9	109.9	210.4	76.6	2714	138.2	2.3	545.9	4.8	105.1	98	12.9	1358.7
ASD	28	47	2004	24	2000	Male	Hispanic, any race	Hispanic, any race	Bachelor degree	No	25 >= BMI < 30, no metabolic conditions	11	6.3	8.8	9.1	6.3	11.7	27.9	1.1	320.9	34.6	44.3	12.2	10.1	29.4	45.3	3.6	1.7	68.8	219.1	73.2	3260.8	117.4	1.3	522.2	3.9	84.2	103.9	16.7	1084.9
ASD	34	60	2005	29	2000	Female	Hispanic, any race	White	Some college	No	Any hypertensive disorder without diabetes, at any BMI	16.3	16.6	9.6	8.6	9.9	10.2	29.9	3	363.2	34.8	45.2	8.6	7.9	40.1	50.8	2.7	2.6	71	271.1	63.7	2342.3	155.1	1.4	453.3	4.8	123.6	89.2	17.8	1481.7
ASD	31	29	2005	29	2002	Male	Hispanic, any race	White	Some college	Yes	BMI < 25, no metabolic conditions	14.7	15.8	17.8	16.4	8.1	9.1	31.4	1	292.9	37.7	42.4	19.1	14.4	63.8	48.6	3.7	1.8	191	270.3	60	3285.3	133.3	1.4	442.4	3.6	116.3	133.1	18.7	932.4
ASD	33	37	2006	29	2003	Male	White	White	Some college	Yes	25 >= BMI < 30, no metabolic conditions	16.6	22.8	56.7	12.9	10.4	19.7	36	0.8	492	48.4	40.1	57.1	21.2	156.7	49.8	2.9	2.6	358.1	282.7	75.3	3480.1	138.2	1.6	398.6	4.8	91.2	112.7	17.6	933.4
TD	33	28	2006	31	2003	Female	White	White	Bachelor degree	Yes	25 >= BMI < 30, no metabolic conditions	14.8	12.6	10.4	8.7	7.1	7.8	28.7	2.3	317.3	22.3	35.7	11.1	10.9	28.9	48.4	6.4	2.6	77	210.4	55.2	2354	138.7	1.6	480	4	91.6	104.6	14.6	1617.2
DD	29	54	2007	24	2002	Male	Black	Black	High school/GED or less	No	25 >= BMI < 30, no metabolic conditions	15.6	19.3	14.6	14.6	9.3	10.9	35.9	4	272.7	36.8	30.4	7.6	9.7	36.9	53.8	4.6	2.4	76.9	147.2	54.8	2541.9	95.1	1.7	594.1	6.3	81	86.7	14.2	1341
ASD	33	59	2007	28	2002	Male	Hispanic, any race	Hispanic, any race	High school/GED or less	Yes	BMI < 25, no metabolic conditions	20.3	25.6	15.1	23	11	13.9	39	1	320.2	23.9	36.4	24.7	13.2	62.2	35.2	4.1	1.7	211.2	132.1	66.8	3334.9	122.1	3	421.2	5.3	81.3	88.2	15.6	1116.3
TD	41	56	2006	36	2001	Male	Hispanic, any race	Hispanic, any race	Bachelor degree	Yes	25 >= BMI < 30, no metabolic conditions	18.8	21.1	24.8	11.1	7.7	36.4	25	0.4	322.4	30.4	27.8	19.4	9.3	23.2	34.8	4.8	2.1	317.8	272.2	59.1	3047.7	111.3	1.3	365.9	4.6	66.9	132.6	15.4	1035.3
TD	34	24	2007	32	2005	Male	White	White	Some college	Yes	BMI < 25, no metabolic conditions	7	4.8	23.7	6.6	4.2	24	28.9	1.3	295.7	32	41.2	39.8	16	55	42	3.1	2.1	198.9	142.4	71.1	3076	111.8	0.8	500.7	1.2	64.8	78.2	25.7	618.8
DS	42	NA	2007	39	2003	Male	Hispanic, any race	Hispanic, any race	High school/GED or less	Yes	25 >= BMI < 30, no metabolic conditions	18.7	20.4	22.9	10.6	7.8	13.6	40	3.1	470.1	37.6	37.2	12.3	12.3	82	42.1	3.1	2.7	110.4	133.7	62.7	3471.1	166.2	2.3	461.4	4.7	104	106.1	16.6	1220.6
ASD	26	35	2006	23	2003	Male	White	White	Bachelor degree	No	BMI < 25, no metabolic conditions	8.3	5.4	11.9	23.8	8.2	8	39.4	4.4	270.9	50.2	52.6	10.2	8.1	40.4	32.3	3.9	2	70.9	316.4	68.7	3228.6	98.3	1.9	454.6	1.6	70.2	136.2	10.7	1402.4
ASD	33	47	2004	29	2000	Female	Hispanic, any race	Hispanic, any race	High school/GED or less	Yes	25 >= BMI < 30, no metabolic conditions	31.8	34.4	8	28.2	15.2	12.1	34.7	4	253.6	46	42.1	11.2	7.4	21.8	51.2	3.2	2	47.3	133.9	59.6	2174.7	149.1	3	325.9	3.6	100.8	117.8	11	1732.2
ASD	32	47	2004	28	2000	Male	Other or multi-racial	Other or multi-racial	Bachelor degree	Yes	25 >= BMI < 30, no metabolic conditions	21.8	18.3	6.1	32.8	9.6	31.1	30.1	9.3	195.9	45	32.9	6.6	4.8	9.8	61	2	1.1	55.4	150.4	53.6	484.3	84.7	1.8	87.6	3.8	35.9	80.9	9.2	1445.8
ASD	36	NA	2004	32	2000	Male	Hispanic, any race	White	Bachelor degree	Yes	BMI < 25, no metabolic conditions	22.8	64.2	26.9	234.8	13.1	20.6	49.7	4.2	311	63.1	47.8	18.2	23.7	90.9	47.1	3.1	4.4	112.6	237.9	76.9	7804.2	143.5	1.8	190.8	13.8	138	159.2	30.2	1704.2
TD	27	29	2005	25	2002	Male	White	White	Some college	Yes	BMI < 25, no metabolic conditions	9.9	8.8	18	15.7	5.6	24.9	41.4	1	259.7	36.6	26.2	13.9	14.1	46.4	50.9	3.7	2.6	206	215.7	51.8	3098.9	96.2	1.6	256.8	4.4	78.7	90.7	23.1	1418.7
ASD	22	27	2005	20	2002	Male	Hispanic, any race	Hispanic, any race	Some college	No	BMI < 25, no metabolic conditions	26.9	28	38.7	67.8	10.2	10	48	5.9	317.6	39.9	33.3	22.9	12.4	86.2	41.2	2.2	3.4	302	285.9	51	2822	134.3	4	402.7	6.2	89.9	130.9	17.2	1173.8
TD	29	33	2006	27	2003	Female	White	White	Some college	Yes	BMI < 25, no metabolic conditions	13.6	5	6.6	9.1	5	15.1	28.9	3.6	220.4	36.7	28.4	6.8	8.7	13.6	47.4	9.1	1.4	49.8	205.7	37.3	1463.1	102.4	1.7	393.1	2.3	80.6	90.4	11.7	1838.6
ASD	32	47	2004	28	2001	Male	White	White	Some college	Yes	BMI < 25, no metabolic conditions	16.7	18.1	25.1	122.8	7.1	9	85.3	6.9	260.3	44.6	33	26.3	25.4	125.1	56.4	3.6	2.8	140.2	219.3	59.1	2485.9	136.4	1.4	420.6	7.7	104.1	99.1	15.9	1664.7
ASD	33	47	2004	30	2000	Male	White	White	Some college	Yes	BMI < 25, no metabolic conditions	8	9.1	9.8	12	4.2	15	28	1.6	319.6	34.7	35	13.3	10	31.1	38.3	3.1	1.7	69.4	114.3	66.7	3511.2	95.9	1.2	445.6	2	39.8	66.6	19.6	686.1
ASD	34	52	2005	29	2001	Male	Black	Black	Graduate or professional degree	No	BMI >= 30, no metabolic conditions	16.7	22.1	15.1	17.2	7.7	11.7	34.8	3.1	284.3	28.9	35.3	6	11.2	25.2	51.8	5.1	2.4	77.4	157.3	62.3	3160.9	109.1	2.3	862.7	4.9	68	91.9	17.3	1600.1
ASD	30	28	2005	28	2002	Female	Hispanic, any race	Hispanic, any race	Bachelor degree	Yes	BMI < 25, no metabolic conditions	46.8	64.3	13.3	152.8	32.9	15.1	94.8	10.2	391.4	76	44.9	14.7	13.7	67.9	61.7	3.3	2.9	91	183.6	70.2	2953.4	199.9	2.4	579.1	8	102.3	145.8	21.3	2143.4
DD	32	43	2006	29	2002	Male	White	White	Bachelor degree	Yes	25 >= BMI < 30, no metabolic conditions	15.3	10.6	18.8	11	6.8	22.3	36.2	1	335.9	47.3	43.3	10.6	12.3	27.6	45	5.9	2.1	190.2	292.6	60.2	2743.6	145	1.6	512.8	5	97.4	108.4	9.9	1920.7
DS	34	NA	2005	31	2002	Female	Hispanic, any race	Hispanic, any race	Some college	Yes	BMI >= 30, no metabolic conditions	17.8	10.3	17.3	14.6	4.9	11.6	33.7	1.7	299.3	31.2	37.6	15.9	12	46.1	41	398.8	2.2	53.1	296.2	59.7	2630	133.9	2.1	379.9	5.2	117.7	108.7	15.7	1198.2
ASD	36	55	2007	32	2002	Male	Asian	Asian	Some college	Yes	BMI < 25, no metabolic conditions	15.6	18.2	6.7	31.7	6.7	44.7	33.9	13.6	252.6	61.1	40.9	7.1	5	7.1	39.2	6.6	1	25	116	42.8	766.7	96.9	1.3	87.2	4.8	33.4	72.8	5	1594.9
TD	28	54	2007	23	2003	Male	Hispanic, any race	Hispanic, any race	Some college	Yes	Any hypertensive disorder without diabetes, at any BMI	17.9	24	6.9	16.1	8.2	217.2	31.7	0.2	325.3	32	7.7	13.6	13.4	40.4	36.6	5.8	2	327.8	228.8	57.3	3408.2	101.1	1	80.8	3.7	79.2	112.4	14.2	1484.4
DS	39	NA	2007	35	2002	Male	White	White	Some college	Yes	BMI < 25, no metabolic conditions	16.8	9.2	11.3	36.7	4	13	34.3	5.1	245	50.8	38.2	16.8	11.4	99.8	43.1	3.8	1.3	137.6	176.2	63.6	3895.9	137.3	1.4	523.9	2.9	117.6	71.1	21.4	1687.3
ASD	35	56	2006	31	2001	Male	White	White	Some college	Yes	BMI < 25, no metabolic conditions	19.4	20.7	76.9	36	7.3	18.3	48.3	0.8	403.8	31.2	38.6	44.9	31.6	137.8	51	19.2	1.9	265.6	323	54	4741.2	169	1.4	215.6	6.2	132.9	121.6	16	1875.8
TD	21	29	2005	19	2003	Female	Hispanic, any race	White	Some college	Yes	BMI < 25, no metabolic conditions	22.7	24.2	30.1	87	8.8	18.4	62.6	0.4	422.3	46.6	43.8	38.6	16.7	82.6	51.4	3.8	0.9	204.8	207.9	68.9	3460.4	153.8	1.1	312.4	6.2	79.1	126.9	19.7	1312.3
TD	40	26	2005	37	2003	Male	Hispanic, any race	White	Some college	No	25 >= BMI < 30, no metabolic conditions	20	26.3	8.9	80.2	8.2	13.4	66.6	6	218.6	32.1	32.1	8.8	7.9	32.3	45.1	4.6	3.1	78.8	253.4	50.9	2532.2	113.9	1.8	552.3	8	81	109.8	20.2	1471.8
ASD	31	51	2007	27	2003	Male	White	White	Bachelor degree	Yes	BMI < 25, no metabolic conditions	18.1	13.3	51.3	11.3	12.6	29.1	55.4	0.8	286.6	64	27.4	34.8	31.8	55.1	51.6	8.4	0.8	479.4	217.2	61.7	513.3	122.2	2.6	26.3	3.4	38.9	95.9	7.6	2376.1
DD	32	48	2007	28	2003	Male	Hispanic, any race	Hispanic, any race	Bachelor degree	Yes	BMI < 25, no metabolic conditions	21.6	28.4	28.6	49	8.2	8.7	64.1	1.1	344.2	36	37	39	47.7	227.1	48.3	5.2	2.9	241.8	167.1	91	6376.2	137.1	1.8	99.7	7.1	95.3	100.3	20.2	1605.6
DS	43	48	2007	39	2003	Female	White	White	Some college	Yes	BMI >= 30, no metabolic conditions	13.1	18.3	14.4	15.6	9.9	17.6	34.4	6.3	401	42.4	38.2	14.9	10.8	54.8	45.8	5.1	2.7	117.6	285.7	57.1	3213.6	125.1	1.4	415.4	4	82.3	89.1	16.9	1346.1
ASD	34	41	2007	31	2004	Male	Other or multi-racial	Black	Some college	Yes	BMI >= 30, no metabolic conditions	16.4	6.8	9.6	13.9	3.8	30.6	35.6	0.6	282.2	28.3	28.8	15.7	12.8	60.4	67	4.8	1	271.1	468.4	47.9	2450.3	112.3	1.3	361.7	5.2	81.1	106.3	11.9	1522.1
ASD	29	48	2005	25	2001	Male	White	White	High school/GED or less	Yes	BMI >= 30, no metabolic conditions	31.2	27.8	48.6	74.7	8.7	13.4	101.6	1	325.3	44	33.9	27.2	12.7	85.9	57.6	5.2	3.8	391	227.6	74.4	4640.7	151.8	2.4	428.9	6.7	116	133	25.1	1355.9
DS	23	28	2007	21	2004	Male	Hispanic, any race	Hispanic, any race	Some college	No	BMI < 25, no metabolic conditions	11.2	7.3	10.8	9.7	5.3	14	37.9	2.4	268.2	24	61.6	12.2	10.8	23.8	43.8	3.7	1.7	65	127.9	71.4	2539.4	126.8	1.8	536	4.6	61.7	76.1	15.6	1258
DD	24	47	2007	20	2003	Male	Hispanic, any race	Hispanic, any race	High school/GED or less	Yes	BMI < 25, no metabolic conditions	28.1	18.3	140.7	6.2	10.8	19.4	66.6	0.7	633.1	28.4	36.2	49.9	47.4	229	46	3.8	2.7	278.6	301.6	75.8	3969.8	241.7	2.6	221.9	4.2	185.7	137.7	18.4	1766.4
ASD	21	35	2005	19	2002	Male	Other or multi-racial	White	High school/GED or less	No	BMI < 25, no metabolic conditions	18.4	8.9	16.2	12.4	8.5	17	32.2	1.4	317.7	44.3	35.6	16.4	19.3	72.7	52.5	4.6	2.2	135.1	258.3	70.2	1884	137.5	3.1	515.9	3.4	75.1	132.2	17.9	2585
ASD	35	27	2005	33	2003	Male	White	White	Some college	No	Any hypertensive disorder without diabetes, at any BMI	9.7	9.8	9.8	13.8	5.7	10.9	22.8	5.2	307.3	32.6	33.4	8.2	8.7	77	39.7	3.7	1	75.1	173.3	37.3	916.1	109.4	1.7	140.9	3.7	52.4	54.8	7.2	1048.4
TD	21	52	2006	17	2002	Male	White	White	Some college	Yes	BMI < 25, no metabolic conditions	12.6	8	10.2	10.2	6.2	9.7	26.7	2.1	308.7	21	37.1	9.6	10.1	12.4	60	1.8	2.3	47.3	159	70.1	2467.8	112.6	2.4	500	2.8	79.6	84.8	10.8	1169.8
ASD	26	35	2007	23	2004	Male	Hispanic, any race	White	Some college	No	BMI < 25, no metabolic conditions	19.7	12.7	18.9	8.3	8.7	11.2	32.8	1.3	442.9	51.1	43.3	21.9	14	88.3	49.4	4.2	2.1	163.1	180.9	51.6	2834.7	176.7	2	456	3.9	139.4	70.8	14.7	2009.3
DS	36	NA	2007	31	2002	Male	White	White	Bachelor degree	Yes	25 >= BMI < 30, no metabolic conditions	23.7	23.6	19.1	23.7	8.1	28	36.8	0.7	342.1	59	30.7	21.1	13	100.9	57	2.2	2.3	301.3	189.9	62.6	5778.2	138.1	1.2	230.1	3.9	116.8	66.8	22.8	1391.7
ASD	33	49	2005	29	2000	Male	Hispanic, any race	White	Some college	Yes	BMI < 25, no metabolic conditions	17.7	35.9	5.6	80.8	10.9	11	41.6	18.6	211.1	48.7	39.2	10.8	8.9	15.9	48.6	3	1.6	72.4	145.7	42.4	689.3	126.7	1.3	91.7	8	47.9	97.4	12.7	1160.1
ASD	35	44	2005	31	2001	Male	White	White	Graduate or professional degree	Yes	BMI < 25, no metabolic conditions	13.8	10.2	11.3	10.6	8.9	14	27.1	2.3	280.2	37.3	35	13.8	11.4	18.3	49.4	4	3.2	82.1	336.7	50.1	2771.4	115.1	1.7	464.7	3.3	81.3	106.7	19	1479.3
ASD	34	56	2005	30	2000	Male	White	White	Bachelor degree	Yes	25 >= BMI < 30, no metabolic conditions	19.2	15.6	16.1	11	9	12.7	19	0.9	333.5	37	32.5	12.3	10.7	46.6	48.9	4.8	2.3	183.1	101.5	50.1	2673.4	141.5	1.4	326.8	3.5	65.3	82.8	13.3	1795.4
DS	41	45	2007	38	2003	Male	White	White	Graduate or professional degree	Yes	25 >= BMI < 30, no metabolic conditions	28.4	20	17.2	19.2	11.9	13	39.7	0.4	314.9	38.2	39.3	24.2	17.6	60.7	45.7	5	2.2	153	191.1	56.3	2985.4	152.4	2	460.3	5.1	111.1	120.9	12.4	1797.6
TD	26	34	2005	23	2002	Male	White	White	High school/GED or less	Yes	Any hypertensive disorder without diabetes, at any BMI	11.8	7.6	16.4	26.9	3.8	172.8	34.3	0.6	438.1	24.6	23.7	35.2	17.2	72.1	51	3.4	2.1	587.3	238.7	45	4575.7	129	1.3	110.4	4.8	117.9	106.6	25.8	1136.6
ASD	44	57	2006	40	2001	Male	White	White	Graduate or professional degree	Yes	Any hypertensive disorder without diabetes, at any BMI	16	13.3	11.8	11.2	8	11.2	29.1	0.7	328.9	39.4	30.9	20.6	14.4	96.6	63.7	4.4	1.4	110.1	177.7	49.1	3028.3	125.1	3.4	517.9	4.8	91.2	92.2	18	1534.8
TD	24	52	2006	19	2002	Male	Hispanic, any race	White	High school/GED or less	Yes	BMI < 25, no metabolic conditions	23.1	23.3	13.2	21.2	13	10.8	39.3	2.7	327.3	33.2	40.8	16.9	14.3	43.3	47.9	3.2	2.9	118.3	335.9	56	2792.7	151.3	1.4	456.6	5	96.2	128.4	15.3	1343.2
TD	36	42	2006	32	2002	Male	Other or multi-racial	Asian	High school/GED or less	No	25 >= BMI < 30, no metabolic conditions	19.8	34.6	5.8	55	17.3	41.9	33	9.6	245.8	50.1	33.4	8.7	13.6	22.1	42.2	6.4	2.2	80.8	135.6	36.7	1065.7	115.2	1.4	142.8	5.7	46.7	103.9	4.6	1558.3
ASD	27	30	2007	24	2004	Male	White	White	Some college	No	BMI < 25, no metabolic conditions	11.1	7	15.4	8.7	6.8	15.3	42.4	0.6	421.7	24.4	40.4	10.3	22.4	79.3	30.1	3.2	1.9	171.1	151	83.3	5160.8	135.4	1.3	54.2	1.2	75.9	99	19.7	1044.6
TD	34	39	2007	31	2003	Male	White	White	Some college	No	25 >= BMI < 30, no metabolic conditions	16.9	23.2	45.3	71.4	13.9	29.2	46.1	1.1	303.6	23.1	31	22.7	10.8	31.1	48.9	4.1	1.1	451.2	147.6	58.4	815.7	152.6	1.9	115.3	7.8	77.9	95	10.8	1985.3
ASD	36	38	2006	33	2003	Male	White	White	Graduate or professional degree	Yes	BMI < 25, no metabolic conditions	13.6	9.4	25.4	2.9	5.4	14.9	28	0.6	289.6	34.2	29.8	14.2	13.7	34.8	52.9	3.9	2.1	177.6	276.9	46.1	2497.3	90	1.4	494	2.4	57.9	106.2	14	1427.6
DS	46	38	2007	43	2004	Male	Black	Black	Graduate or professional degree	No	25 >= BMI < 30, no metabolic conditions	13.1	6.8	5.4	10	5	31.1	38.9	0.3	301.2	78.7	46.1	12	7.4	28.6	47	4.1	1.8	160	182.9	60.2	714	145.2	1.2	111.2	1.3	88.9	114.9	8.6	1085.4
TD	30	26	2005	28	2003	Female	Hispanic, any race	Hispanic, any race	High school/GED or less	Yes	BMI < 25, no metabolic conditions	24.7	36.6	12.8	84.1	13.2	19.7	53.3	12.1	227.6	54.2	23.3	12.9	16.4	41.9	33.6	3.7	1	82.6	132.7	47.2	758.2	127.9	1.9	147	6.7	63.8	96.3	9.2	1455.4
TD	44	45	2009	40	2006	Female	Hispanic, any race	Hispanic, any race	Bachelor degree	Yes	BMI < 25, no metabolic conditions	15.6	22	20.8	118.7	9.1	25.8	74.8	0.4	206	51.9	33.2	18.6	11.9	61.7	52.6	12.1	1.7	332.7	279	59.3	2961.4	100.4	1.9	487.3	7.7	84.2	89.9	15.2	1644.7
ASD	39	53	2008	35	2004	Female	White	White	Bachelor degree	Yes	BMI < 25, no metabolic conditions	18.4	7.9	14.2	10.9	6.6	23.3	31.3	1.3	504.4	26.1	53.7	6.1	13.2	20.4	44.9	8.6	2.7	72	270.1	53.2	5120.4	114.9	1.8	619.3	2.9	109.1	125.7	22.2	1900.9
DS	44	55	2008	40	2004	Female	White	White	Bachelor degree	Yes	25 >= BMI < 30, no metabolic conditions	17	14	13.8	26.3	5.2	10.3	39.4	1.1	354	37.4	36.8	11.9	10.3	31.7	46.1	4.1	1.8	76.9	194.1	63.1	3815	133	1.4	344.7	5.9	118.1	86	12.7	1769.3
ASD	37	50	2009	33	2005	Male	Hispanic, any race	Hispanic, any race	High school/GED or less	No	Any diabetes, at any BMI	20.8	27.3	37.1	23.9	12.7	15.9	42.4	4.4	337.2	42.2	34.9	10.9	14.4	116.8	38.7	8.6	1.7	115.4	133.7	60.3	3575	165	2.4	421.4	4	123.2	125.4	12.9	2075.9
DS	42	55	2009	38	2005	Male	White	White	Graduate or professional degree	Yes	BMI >= 30, no metabolic conditions	16.8	13.3	20	7.3	6.7	11.6	39.7	0.8	294.7	40.2	37.9	29.4	22.9	140.1	51.9	5.8	2.7	257	312.1	73.3	7421.3	154.6	1.8	33.3	3.9	119.2	106.9	26.4	2070.1
TD	34	31	2009	32	2006	Female	White	White	Bachelor degree	Yes	BMI < 25, no metabolic conditions	20.1	35.6	28.6	239.7	9.4	11	71.4	5.8	285.9	26.2	47.8	27.8	15.3	181.6	53.9	3	2.3	115.1	130.9	78.2	4178.6	124.3	1.2	444.2	8.9	64.6	93.9	23.7	1132
TD	32	45	2008	28	2004	Male	White	White	Graduate or professional degree	Yes	BMI < 25, no metabolic conditions	24.9	14	21.6	9.7	10.2	23	21.7	1.9	484.2	51.4	62.3	31.8	12.2	49.8	52.4	2.6	3.3	125.9	433.7	72.2	6126	192.6	1.8	460.7	3	143.6	144.6	21.8	1476.2
TD	27	39	2009	24	2005	Male	White	White	Bachelor degree	Yes	BMI < 25, no metabolic conditions	7.9	5.6	12.9	12.4	4.6	11.6	23.9	2.1	296.6	31.9	50.7	18.7	16.9	43	37	3.4	2.1	97.7	128.7	86.7	4504.3	132.1	0.8	391.1	1.9	60.4	85.2	25.3	986
TD	37	30	2008	34	2006	Male	White	White	Bachelor degree	Yes	25 >= BMI < 30, no metabolic conditions	23.9	36	19.9	85.4	10.8	20.8	40.2	6.9	293.4	23.3	40.9	32.1	10.6	44.8	57.3	8.8	2.3	108	186.2	72.2	4833.1	135.7	1.4	553.3	8.1	131.4	80.3	16.7	2001.4
ASD	42	41	2009	38	2006	Male	Other or multi-racial	White	Bachelor degree	No	Any hypertensive disorder without diabetes, at any BMI	16.9	13.1	6	17.8	4.7	9.1	31.9	0.9	343.1	18.2	42.8	52.1	25.6	172	69.7	3.3	3.4	163.6	278.2	86.3	6716	109.7	1.4	69.8	6.3	110.3	88	32.3	1594
ASD	27	37	2008	24	2005	Male	White	White	Some college	No	Any diabetes, at any BMI	20.1	39.1	10	36.3	16.6	10.4	33.1	3.8	456.7	63.1	60.8	18.6	21.1	72.9	35.7	2.9	2.9	193.2	140.9	78.6	4681.6	143	2.1	207.3	3.6	77.8	107.6	15.8	1435.4
ASD	35	47	2009	32	2005	Male	Hispanic, any race	White	Some college	Yes	BMI < 25, no metabolic conditions	27.4	12.9	10.2	8.1	10.3	7.4	26.2	0.6	344.6	44.8	35.7	32.3	17.3	58.7	53.3	1.8	1.6	124.9	200.3	82.6	2823.4	162.3	2.1	420.9	3.1	125.2	109.6	11.3	1259.3
ASD	43	47	2008	39	2004	Female	Hispanic, any race	Hispanic, any race	Bachelor degree	Yes	BMI < 25, no metabolic conditions	20.1	16.9	6.4	25	8.8	20.4	30.6	2.7	320.7	52	42.6	30.8	11.2	26.3	48.4	3	2.2	52.9	219.4	61.8	4256.8	143.2	2.6	391.3	3.3	121.2	108.7	17.8	1663.9
DS	34	32	2009	31	2007	Female	Other or multi-racial	White	Graduate or professional degree	Yes	25 >= BMI < 30, no metabolic conditions	15.1	6.7	10.3	10.2	7.4	15.6	26.3	3.3	309.2	31.9	29.6	34.1	8.6	19.1	60.4	2.4	2.6	68	180.4	59.3	1418.1	124.1	2	378.2	3	86.8	100.4	10	1585.8
ASD	34	57	2008	30	2003	Male	White	White	Graduate or professional degree	Yes	25 >= BMI < 30, no metabolic conditions	17.2	7.3	15.7	8.1	7.1	12.2	25	2.6	301.9	17.7	36.8	28.2	10.3	43.1	48.6	4.8	1.4	81	158.7	70.7	2604.8	76.2	2	537.7	2.8	98.4	92	12.7	1633.9
ASD	42	40	2009	38	2006	Male	Hispanic, any race	Hispanic, any race	High school/GED or less	Yes	Any hypertensive disorder without diabetes, at any BMI	14.9	8.6	36.9	8.2	4.6	10.7	26.2	1.1	414	37.3	31	32.6	21.8	117.7	51.2	4.8	2.2	136.6	255.2	75.7	3574.7	187.7	1.4	286.6	2.9	128.6	109	14.1	918.2
ASD	42	46	2009	38	2005	Male	Hispanic, any race	Hispanic, any race	Some college	No	25 >= BMI < 30, no metabolic conditions	23.2	17.9	17.6	12.1	8.9	12.3	25.7	2.8	368.8	25.7	35.4	37.8	11.9	81.4	61	3.9	2.1	102.3	293.2	73.6	4337.7	160.6	2	439.7	5.4	122.2	85.1	12.6	1724.7
TD	31	36	2008	28	2005	Male	White	White	Bachelor degree	No	BMI < 25, no metabolic conditions	24.9	26.1	22	38	10	26.7	30.8	1.2	355.7	41.7	35.4	28.1	21.1	58.1	47.2	5	2.6	133.7	167	86.8	5220	160.3	1.8	500	3.6	101.3	111.1	18.3	1841.9
TD	33	46	2008	29	2004	Male	White	White	Some college	Yes	25 >= BMI < 30, no metabolic conditions	14.3	14.2	9.1	82.2	7.3	15	34.9	5	330.8	21.3	34.7	31.1	14	96.2	56.7	4.2	1.6	65.6	195.4	67.4	2736.2	123	1.8	411.2	7.1	107.2	79.4	13.2	1287
ASD	26	45	2008	22	2004	Female	Other or multi-racial	Other or multi-racial	High school/GED or less	Yes	Any hypertensive disorder without diabetes, at any BMI	14.4	19.9	105	17.9	7.4	21.6	27.9	1.3	405.1	48.6	45.8	29.1	38.9	91.6	47.9	7.4	2.4	302.6	400.9	81.6	4973.2	154.2	3.4	402	3.6	96	146.9	17.2	2017.9
TD	32	48	2008	28	2004	Male	White	White	High school/GED or less	Yes	BMI < 25, no metabolic conditions	14.7	16.4	20.7	64.8	6.4	21.6	47.1	3.1	322.4	28	45.9	30	13.7	51.4	44.1	7.9	2.3	268	217.3	53	3505.4	114.8	2.1	323.4	6.6	117.7	94.8	15.1	1762.6
DD	34	35	2009	31	2006	Male	White	White	Some college	Yes	BMI < 25, no metabolic conditions	18.9	13.2	15.6	6.2	4.9	6.7	41.3	0	392.7	26.4	36.6	34	28.2	153.4	43.6	6.2	2.2	164	231.2	78.2	7208.6	140.9	2.2	62	2.4	108.1	116.3	27	1192.4
DS	32	47	2008	28	2004	Female	Hispanic, any race	Hispanic, any race	High school/GED or less	No	BMI >= 30, no metabolic conditions	15.7	10.7	20.2	3.8	5.9	14.8	27.1	0	376.6	26.1	42.1	33.1	12.2	60.2	37.9	3.3	2.2	74.2	170.9	73.3	3290	173.4	2	436.8	2.6	112.9	103.6	16.2	1202.2
DD	34	38	2009	31	2005	Male	White	White	Bachelor degree	Yes	BMI < 25, no metabolic conditions	16.1	22.9	16.1	208.8	8.7	10.3	80.6	4.2	283.6	25.6	31.7	32.2	21.9	110.1	46.4	7.3	1.6	177.7	179	76.2	3256.8	112	2	487.4	12	80.3	113.4	14.1	1208.2
ASD	43	42	2009	39	2006	Male	White	White	Some college	Yes	25 >= BMI < 30, no metabolic conditions	9.8	4.4	15.3	11.9	4.2	9.3	22.2	0.4	352.1	30.6	38.2	28.9	16.3	179.9	42	26.7	3.1	90	252.6	89.8	6075.2	105.7	1.7	88.3	3.1	79.3	98.3	35.1	1932.7
ASD	30	49	2009	26	2005	Female	Black	Black	Bachelor degree	Yes	Any diabetes, at any BMI	14.6	12.2	15.7	16.2	6.3	16.6	26.9	0.4	367.6	58.7	40.9	33	17.3	72.9	59.3	4.4	2	249.2	313.9	74	2707.8	130	1	308	2.9	82.2	111.2	18.3	1006.4
DD	41	57	2008	36	2003	Female	Black	Black	Bachelor degree	Yes	25 >= BMI < 30, no metabolic conditions	8.9	8.7	27.3	5.9	4.6	19.6	22.7	2.2	395.3	28	36.1	26.2	10.9	58.3	51.1	8.4	3.1	134.4	207.6	58.2	3955.4	98.8	1.6	493.1	4.2	108.3	60.6	21.6	1301.4
DS	38	NA	2008	36	2006	Male	White	White	Some college	Yes	BMI < 25, no metabolic conditions	18.2	20.9	15.3	59.7	5.7	11	48.7	8.8	241.8	29.8	45.6	36.1	11.3	39	50.6	4.8	1.9	78.1	217.8	62.9	3711.7	132.9	2.1	488.7	8.7	85.7	83.2	19	2186.4
ASD	35	35	2009	32	2006	Female	White	White	Graduate or professional degree	Yes	BMI < 25, no metabolic conditions	12.2	19	8.4	40.6	9.6	11.4	31.6	2.2	240.6	22.7	34.2	23.9	35.3	165.8	39.8	5.8	1.4	99.3	201.2	73.4	4592.8	157.8	0.8	649.1	4.4	64.1	95	28.1	1146.9
DS	32	29	2009	30	2007	Male	White	White	Graduate or professional degree	No	25 >= BMI < 30, no metabolic conditions	15.1	14.6	17.9	4.3	5.4	13.8	42.4	2.6	310.9	23.9	32.6	36.6	9.6	30	47.8	6.6	3	78.9	251.4	65.7	3890.8	115.9	1.9	349.1	4.1	89	81.2	17.8	1354.2
DD	42	48	2008	38	2004	Male	White	White	High school/GED or less	Yes	25 >= BMI < 30, no metabolic conditions	27.8	40.4	17.3	69.7	9.4	7.4	77.1	0.8	405.6	22.6	43.6	35.8	20.2	180.7	48.1	8	2	152.9	272.2	88.7	6481.2	163.2	1.7	120.3	6.7	118.1	131.9	25.6	1921.6
ASD	25	50	2008	21	2004	Male	White	White	Some college	Yes	BMI < 25, no metabolic conditions	22.9	19.2	10.8	33.8	7	13.1	43.3	3.8	258.9	26	38.3	30.4	9.8	39.3	51.3	5	1.4	65.1	271.8	64.4	3632.2	133.9	1.3	517.1	7.6	78.1	98.6	13.3	1193.1
TD	39	40	2009	36	2005	Female	White	White	Graduate or professional degree	Yes	BMI < 25, no metabolic conditions	13.9	9.3	16.6	10.3	5.3	8.3	43.7	0	326.8	21.3	32.3	23.1	19.4	68.1	50.4	7.6	1.8	143.9	210.8	66.1	3280.4	113.2	1.9	436.4	2.1	109.3	87.2	15.3	1303.6
DD	31	40	2007	28	2004	Male	Hispanic, any race	Hispanic, any race	Some college	No	Any hypertensive disorder without diabetes, at any BMI	22.6	16.9	6.6	10.6	12	6.7	48.8	1.4	340.7	31	36.8	40.4	17.3	131.4	52.4	4.8	1.2	104	184.3	98.2	2327.4	201.3	2.2	449.4	5	139.1	114	15.7	1718.3
DS	27	47	2008	23	2004	Female	White	White	Bachelor degree	Yes	25 >= BMI < 30, no metabolic conditions	25.1	13.9	43	14.3	12.8	6.9	58.1	0.4	457.2	13.2	38.2	40.6	25.7	137	43.8	4.3	2.1	270	249.1	69.6	3583.7	166.6	2.2	429.3	4.6	158.1	135.3	18	1982.1
ASD	26	56	2009	21	2004	Male	Other or multi-racial	White	Some college	No	BMI < 25, no metabolic conditions	21.1	26.1	25.4	71.1	5.9	15.7	87.6	1	309.2	20.1	34.2	38.1	21.3	76.8	37.3	3.7	2	222.8	216.8	73.8	3685.7	179.7	1.4	472.3	9.6	124.1	121.7	19.3	1690.8
TD	39	51	2008	35	2004	Male	White	White	Graduate or professional degree	Yes	BMI >= 30, no metabolic conditions	19.3	30.2	65.2	25.8	13.4	17.4	59.7	2.3	466.6	21.6	43.4	23.9	18	154.1	55.7	5.4	4.4	86.9	185.9	83.8	5426.3	157.9	3.3	522.4	2.9	140.6	84.1	14.2	1722.7
ASD	35	31	2007	33	2005	Male	Hispanic, any race	Hispanic, any race	High school/GED or less	Yes	Any hypertensive disorder without diabetes, at any BMI	23.9	12	9.3	15	12.8	9.8	49.1	3.1	248.4	29.9	47.8	32.4	10.8	41.4	41.7	2.9	1.3	88.7	183	75.4	1800.7	194.4	2.3	361	3.8	124.4	100.7	10.9	2203.4
TD	31	45	2008	27	2004	Female	White	White	High school/GED or less	Yes	25 >= BMI < 30, no metabolic conditions	16.7	10.7	23.1	7.4	7.1	25.8	44	0	464.1	42.2	51.7	28.7	31	60	46.6	8	1.2	239.7	337.3	83.3	3194.3	147.8	2.1	410	2.1	130	144.9	12.1	1883.7
TD	38	48	2010	34	2005	Female	Hispanic, any race	Hispanic, any race	Bachelor degree	Yes	BMI >= 30, no metabolic conditions	17.9	22.4	8.9	40.1	7.9	28.9	45.4	0	295	23.4	23.6	26.9	13.8	40.4	39.8	5.2	1.7	152.9	145.4	61.9	2758.8	115	1.1	329.4	7.6	66.4	70	13.4	1553.8
ASD	34	60	2008	29	2003	Male	Black	Black	Some college	Yes	25 >= BMI < 30, no metabolic conditions	14.3	14.1	42.1	12.2	6.7	19.1	53	1.6	287.1	18.1	27.9	23.6	20.6	55.7	52.3	5.2	1.7	191.1	205.8	62	2924.3	114.6	1.7	202.8	2.3	66.8	92.3	13	1151.3
ASD	29	33	2008	26	2006	Male	White	White	Some college	No	BMI < 25, no metabolic conditions	12.4	13.2	17.2	39.1	7.3	16.9	47.7	1.4	264	41.7	31	42.9	11.3	49.3	58.7	5.7	2.2	97.1	222.4	63.2	2227.9	107.1	1.4	418.3	8.6	77.2	76.8	11.6	1647.4
ASD	32	47	2008	28	2004	Female	White	White	Bachelor degree	Yes	BMI < 25, no metabolic conditions	23.1	18.3	22.1	9.7	8.9	9.4	46	0.4	339	22.4	42.1	38.6	20.4	107.1	49.2	5.1	1.4	244.8	198.4	76.9	4445.9	155	2.2	332.4	3.3	107.4	97.9	19	2132
DD	28	45	2009	25	2005	Female	White	White	Some college	Yes	25 >= BMI < 30, no metabolic conditions	21.9	26.9	13.8	109.6	6.7	12.9	80.9	5.2	247.7	14	44.7	19.2	7	31.9	42.7	6.8	2.1	53.2	306.6	52.9	3246	127	1.3	482.1	5.6	91.7	126	14.6	1009.6
TD	35	55	2008	31	2004	Female	White	White	Graduate or professional degree	Yes	25 >= BMI < 30, no metabolic conditions	18.6	10.8	13.9	10	4.3	6.4	48.9	2.6	367	26.9	40.7	44.8	12.8	69.7	46.8	6	2.2	93.6	298.4	67.3	5476.2	144.3	1.9	101.3	4.6	104.6	94.9	22.2	1748.1
DD	35	37	2009	32	2006	Male	Hispanic, any race	Hispanic, any race	Graduate or professional degree	No	BMI < 25, no metabolic conditions	9.9	12.8	31.2	21.6	8.1	8.9	49.2	1.9	285.9	21.4	30.7	33.1	22.1	122.1	47.3	5.3	1.9	145	144.4	64	3079.3	125	1.1	415	6.4	61.9	58.7	14.4	1555.3
TD	36	40	2009	33	2006	Male	White	White	Some college	Yes	BMI < 25, no metabolic conditions	21.7	10.8	12.8	8.1	11	30	52.7	0.7	447.9	27	44.4	46.4	15.8	53.4	59.6	3.6	1.3	184.2	199.7	73.9	2676.8	164.1	3.3	347.3	6.4	157.3	87.2	11.7	2233.6
ASD	23	34	2008	20	2005	Male	Other or multi-racial	Other or multi-racial	Some college	Yes	25 >= BMI < 30, no metabolic conditions	19.2	24.2	11	36.8	9.4	22.4	29.6	4.2	241.4	19.1	43.4	26.6	9.7	23.4	46.9	5.2	2.3	85.9	159.1	64.8	2706.4	132.6	1.8	276.2	4.2	70.7	94.8	12	1684.9
ASD	34	24	2008	32	2006	Male	White	White	Bachelor degree	Yes	BMI < 25, no metabolic conditions	10.3	15.1	20.7	106.6	7.6	10.9	73.1	8.3	308.6	38.3	34.4	45.2	41.6	68.7	49.9	1.4	2	139.9	137	66.6	3593.2	153.9	1.3	342.1	3.8	66.9	80.8	13.2	1437.6
TD	37	58	2008	32	2003	Male	White	White	Graduate or professional degree	Yes	BMI < 25, no metabolic conditions	18.4	17.1	17.7	48.8	8.7	12.4	68.1	5.6	340.6	22.6	43.6	25.6	11.2	24.6	57.1	11.6	1.7	62.3	127	67.7	3401.7	95.4	1.9	442	4.3	91.9	72.7	14.1	2417.9
ASD	29	39	2008	26	2005	Male	White	White	Some college	No	BMI < 25, no metabolic conditions	13.4	12.6	13	40.2	6.3	12.9	55.7	5.7	260.4	32.1	35.2	22.3	9.4	28.9	47	1.8	2.3	119	162	48.1	2495.7	117.4	1.7	292	5.3	104.9	86.8	11.3	1360.7
TD	30	54	2009	26	2005	Male	White	White	Some college	No	BMI >= 30, no metabolic conditions	14.6	17.8	15.9	25.7	6.3	18.1	46.9	0	271.8	42.7	27.8	24.4	18.4	34.2	57.3	5.3	2.6	124.9	163.4	44.3	3102.1	111.4	2.3	366.9	3.4	122.1	83	12.9	1681.4
ASD	35	37	2009	32	2006	Female	White	White	Graduate or professional degree	Yes	BMI < 25, no metabolic conditions	12.2	12.4	16	26.6	10.3	13.1	56.7	1.2	283.7	40.2	36.4	27.7	15.8	93.1	50.3	4.7	2	156	241	62.9	3911.1	116.8	2.6	335.3	4.1	127	101.7	19.9	1723.4
ASD	37	54	2009	32	2004	Female	Other or multi-racial	Asian	Bachelor degree	Yes	25 >= BMI < 30, no metabolic conditions	22.4	12.7	18.6	11.7	4.4	9.1	43.4	0.8	396.6	24.6	46	35.9	17.4	62.1	56.2	3.7	6.1	110.6	408.8	61.9	8062.4	143.4	2	54.9	3.6	145.1	146.8	34.4	1344.9
ASD	31	48	2009	27	2005	Female	White	White	High school/GED or less	No	BMI < 25, no metabolic conditions	10.2	17.1	21.2	130.9	9.3	12	77.6	2.8	191.9	26.6	20.9	24.9	10.2	53.9	44.3	8.2	2.3	160.6	179.9	29.1	2123.4	84.6	1.8	469.9	7.6	42	101.7	7.9	1075.6
ASD	27	44	2008	23	2005	Female	Asian	Asian	Bachelor degree	Yes	BMI < 25, no metabolic conditions	18.4	13.8	20.9	5.9	8	9.8	37.4	1.3	479.7	27.3	53.6	33.9	15.4	64.7	39.6	3.4	3.4	83.9	261.3	73.6	5637.7	151.6	3	77.9	4.4	124.2	110.7	23.8	1298
DS	50	NA	2009	46	2005	Male	Hispanic, any race	Hispanic, any race	Some college	No	Any hypertensive disorder without diabetes, at any BMI	15.8	17.3	36.6	9.6	6.8	12.1	42.2	1	453	18.6	39.9	27.8	16.2	79	38.2	2.3	1.7	284.3	226.4	49.7	3003.1	125.4	1.8	320.2	3	107.2	117.8	11.3	1173.7
DS	37	47	2008	34	2004	Female	Other or multi-racial	White	Bachelor degree	Yes	25 >= BMI < 30, no metabolic conditions	19.9	13.2	44	6.1	5.6	9.4	36.6	0	415.6	42.6	51.9	25.2	16.6	127.1	49.7	9.7	2	326.8	176.8	57.1	3892.9	148.2	1.6	409.2	2.1	100.7	56	22.2	1585.3
DD	34	42	2008	30	2005	Female	Asian	Asian	High school/GED or less	Yes	25 >= BMI < 30, no metabolic conditions	23.2	22.8	9.8	85.2	11.1	18.7	54.6	12.6	329	22.7	49	31.3	9.3	24.9	42.8	8.4	2	75.1	177	52.8	1762.3	136.3	2.2	332.9	7.4	95.9	78.1	10.9	1752
DD	29	31	2008	26	2005	Female	Hispanic, any race	White	Some college	No	BMI >= 30, no metabolic conditions	18.7	31.8	37.2	23.1	12.7	28.4	42.1	3.4	537.2	39.1	44.1	31.3	15.6	86.7	48.4	4.7	3.6	219.9	317.3	75.9	5656.2	182.6	2.4	392.4	6.1	100.7	86.1	25.6	1462.1
TD	36	60	2008	31	2003	Female	White	White	Some college	Yes	25 >= BMI < 30, no metabolic conditions	21.2	19.6	83.3	17.8	6.9	7.1	49.4	0.9	462.3	36.6	39	41.1	35.7	126.7	53.7	4.8	2.1	362.1	260.9	63.2	7133.1	184.4	1.8	127.9	6.4	159.4	127	30.9	2016.8
DS	44	43	2008	40	2005	Female	Hispanic, any race	Hispanic, any race	Some college	Yes	25 >= BMI < 30, no metabolic conditions	17.3	8.2	9.1	6.7	4	7.9	36	0.7	413.2	33.2	35.1	29.2	21.7	156	53.8	5	1.6	177	209.8	67.8	6343.1	160.3	3.4	177.7	2.8	116.9	176.6	27.6	1185.6
ASD	26	51	2008	22	2004	Male	Hispanic, any race	Hispanic, any race	Some college	No	Any diabetes, at any BMI	19	9.2	9.4	9.6	6.1	10.7	34.2	0	354.2	26.9	46.6	43.8	17.6	124.1	39.3	5.3	1.2	95.1	295.8	66.9	2728.4	170.8	1.6	403.2	3.4	108.2	140.9	11.1	1352.3
ASD	43	56	2010	38	2005	Male	Asian	Asian	Some college	No	Any diabetes, at any BMI	17.7	15.1	43.3	12.7	8.3	10.2	49.3	1.3	280	16.8	20.2	24	19	75.1	46.3	2.3	1.6	189.7	159.9	51.4	2968.1	126.4	1.8	375.9	2.8	100.8	100.1	10.4	1458.1
ASD	40	NA	2008	36	2005	Male	White	White	Some college	No	BMI >= 30, no metabolic conditions	16.8	22.9	11.4	10.2	11.9	8.1	41.4	1.3	362.8	19.3	29.4	34.2	20.2	83.9	46.2	2.4	1.1	137.1	170	59	2937.4	139.1	2	437.6	4.1	94.8	69.1	15.6	1797.1
ASD	34	52	2008	29	2004	Female	White	White	Bachelor degree	Yes	Any hypertensive disorder without diabetes, at any BMI	29.6	30.4	18.1	21	9.2	17.7	43.3	2.2	350.3	27.2	48.7	30.8	11.9	48.8	59	4.2	2.1	73.2	229	73	4212.8	119.1	1.7	450.8	6.4	91.1	118.3	14.4	1565.3
DD	45	60	2009	40	2004	Male	White	White	Bachelor degree	Yes	Any diabetes, at any BMI	29.3	45.9	18.3	45.7	7.4	8.4	89.3	3	494.3	23.4	42.4	23.7	29.3	280.3	52.8	3.3	8.4	237	359	88.7	17520.8	185.4	2.8	68.2	7.4	132.8	172.8	58.2	1707.8
DS	41	42	2009	38	2005	Female	Hispanic, any race	Hispanic, any race	High school/GED or less	No	BMI < 25, no metabolic conditions	22.2	23.4	31.9	17.9	9.7	14	44.1	1.2	365.9	33.4	36.4	30.9	19	230.9	44.6	6	3.1	211.3	220.9	63.4	5918.1	143	1.9	476	5.1	107.8	98.2	31.7	2085.4
TD	24	53	2009	20	2004	Male	White	White	Some college	No	BMI < 25, no metabolic conditions	16.7	18	12.6	32.8	5.2	24	58.1	6.4	285.2	24.9	32.9	28.2	8	20.4	40.1	5.8	1.8	77.9	241.2	63.6	4163.1	116	2	613.7	3.3	62.3	96.7	14.2	1367.4
ASD	24	59	2009	19	2004	Female	White	White	Some college	No	BMI < 25, no metabolic conditions	11.9	9.6	17.9	13.7	11.4	11.2	39.6	1.3	339.2	28.4	38.8	19.2	11	39.2	50.2	3.3	2.1	64.3	171	62.3	4870.7	144.6	1.2	371.7	3	83.8	94.2	24.8	1792.7
ASD	32	39	2008	28	2004	Female	White	White	Bachelor degree	Yes	BMI < 25, no metabolic conditions	7.7	2.4	19.9	3.6	3.6	26.2	46	1.1	324	16.4	39.4	29.9	15.6	43.9	42.8	3.2	4.4	130.8	332.9	57.8	8110.7	113.1	1.1	61.8	3.6	97	115.2	32.2	1496.9
DD	42	44	2008	38	2004	Male	White	White	Bachelor degree	Yes	BMI >= 30, no metabolic conditions	14.3	29.4	34.3	38.6	9.1	11.2	50.6	1.2	407.6	43.9	34.9	31.6	25.1	154	45.9	3.9	2.4	183.1	208.7	74.1	5098.4	164	1.8	438.1	5.6	82.7	119.9	25.7	1458
ASD	40	54	2008	36	2003	Female	White	White	Bachelor degree	No	BMI >= 30, no metabolic conditions	14.7	11.7	15.9	4.6	7.1	31.9	43.7	2.7	346	22.6	53.6	37.3	11.7	20.3	56.7	5.9	3.3	97.1	208.6	60.8	3825.8	124.2	2.3	373.7	4.6	151.6	93.1	18.9	1951.3
ASD	33	31	2008	31	2005	Male	Hispanic, any race	White	Bachelor degree	Yes	BMI < 25, no metabolic conditions	22.7	14.4	10.9	5.7	11.7	24.3	28.2	1.1	497.1	18.8	43.6	28.6	10.7	32.2	49.9	8.9	2.9	212	222.2	60.3	4037.6	151.3	2.6	357.1	2.4	121.6	115.7	14.8	1692.2
DS	47	55	2008	43	2004	Male	White	White	High school/GED or less	Yes	BMI < 25, no metabolic conditions	13.4	8.7	26.1	36.2	3.7	11.8	31.6	1.2	349.9	19.6	37.8	30.3	24	129.1	54.3	10.7	1.1	206.6	456.1	49.9	3111.6	90.3	1.4	520.6	5.3	140.3	139	19.4	2089.3
DD	32	38	2008	29	2005	Male	Other or multi-racial	Other or multi-racial	Some college	No	BMI >= 30, no metabolic conditions	22.8	43.4	16.6	252.4	8.6	18.4	36.2	27.8	246.2	24.1	34.6	16.9	7.9	27.9	56.8	3.2	2.7	98.7	225.8	41.9	3047.2	111.2	2.2	212.8	5	68.8	95.8	14.7	1638.7
ASD	44	35	2008	41	2005	Male	Hispanic, any race	Hispanic, any race	Some college	No	BMI < 25, no metabolic conditions	8.2	6	24.1	8.3	2.9	9.4	23.9	0.8	273	26.8	40.8	18.3	13.9	59.2	55.3	1.9	2.8	165.6	386.2	55.7	7326.3	100.9	1.7	383.6	2.2	93.8	123	33.9	1497.2
ASD	33	52	2009	29	2005	Male	Hispanic, any race	Hispanic, any race	Some college	No	BMI < 25, no metabolic conditions	19.2	15.9	17.2	26.8	8	12	30.9	2.4	295.3	21	32.6	37	11.7	43.9	46.9	4.7	2	71	174.3	52.3	4581.8	158.6	1.4	342.2	5.6	107	101	18.9	1796.9
TD	33	46	2009	29	2005	Male	White	White	Some college	No	BMI < 25, no metabolic conditions	19	13	14.1	20.7	7	12.8	31.6	1.2	391	13.4	37.1	23.1	7.9	40.8	48	2.6	1.8	92.6	180.8	57.6	3190.3	109.4	1	311	4.4	88.3	100.7	16.2	1008.9
DD	30	44	2009	26	2006	Female	Hispanic, any race	Hispanic, any race	High school/GED or less	No	BMI >= 30, no metabolic conditions	10.8	14.9	16.2	18.6	8.6	14.1	45.8	0	245.2	16.3	14.6	26.8	42.2	142	38.3	4.4	2.8	135	143.2	57.8	4937.2	143.3	1.4	42.4	2.8	77.3	66.3	23.7	1475.7
DS	47	48	2008	43	2004	Female	Hispanic, any race	Hispanic, any race	Some college	No	Any hypertensive disorder without diabetes, at any BMI	12.6	17.2	5.9	81.4	5.9	11.8	43.4	8.7	293	24.6	31.1	17.7	11.2	27.6	44	10.3	1.9	67.2	213.4	49.1	1553.4	108.4	1.2	199.3	5.1	67.2	118.8	8.2	1046.8
ASD	34	58	2008	29	2004	Male	Hispanic, any race	Hispanic, any race	Some college	No	BMI >= 30, no metabolic conditions	16.8	12.8	14.3	9.1	9.3	16.4	19.4	4.6	404.8	20.2	41.2	24.1	9	30.7	51.6	3.4	1.4	75	150.3	44	2001.3	158.7	1.6	307.6	3.7	78.4	88.9	7.6	1366
ASD	36	50	2009	32	2005	Male	Asian	Asian	Graduate or professional degree	Yes	BMI < 25, no metabolic conditions	12.3	19.7	23	37.9	7.6	13.7	31.6	0	287.1	29.6	29.9	27.9	13.1	125.7	38.7	5.9	2.1	156.2	174.7	51.8	3501.1	125.4	1.6	398.6	6	94.2	105.4	15.9	1275.1
ASD	29	37	2008	26	2005	Female	White	White	Some college	Yes	BMI >= 30, no metabolic conditions	13.7	15.1	10.3	14.7	11.8	7.4	30	2.2	301.3	30.1	24	30.4	18.7	150.9	38.4	6.7	2.1	100.8	145.4	54.3	4090.9	125.6	1.4	419.3	3.1	62.4	98.1	19	1454.4
TD	40	59	2008	35	2004	Female	White	White	Graduate or professional degree	Yes	BMI >= 30, no metabolic conditions	13.1	6.3	13	8.9	4.1	9.7	29.2	0	380.8	44.2	41.1	17.3	9.9	21.4	42.4	4.4	2.8	57.8	251.6	50.3	3218.8	98.4	1.7	372.6	2.1	134.3	113.8	15.8	1008.7
TD	37	57	2008	33	2004	Male	White	White	Bachelor degree	Yes	BMI < 25, no metabolic conditions	33.7	45.2	24	75.9	7.8	8.7	63.2	2.8	329	24.4	51.7	34.7	15	140.2	49.3	6.7	3.6	105.1	309.3	70.8	9903.3	122.1	2.6	104.6	8.2	131.6	142.3	44	1601.6
DS	30	51	2009	25	2005	Female	Hispanic, any race	Hispanic, any race	Some college	No	BMI < 25, no metabolic conditions	16	9.9	12.1	3.6	4.2	10	20.1	0.9	285	25.1	36.1	26.1	7.9	20.7	46.4	2.9	1.1	54.3	307.8	52.6	2608.1	109.7	1.8	413.2	3.2	81	94.9	12.2	671.9
ASD	32	52	2009	28	2005	Male	White	White	Graduate or professional degree	No	BMI >= 30, no metabolic conditions	14.7	8.8	21	19.3	5.1	14.6	34	1.7	314.2	24.6	40.8	34.6	12.2	40.4	55.3	2.6	2.3	78.6	159.1	70.2	3832.3	129.2	1.6	224.4	4.6	107.4	79.9	15.4	1349.9
ASD	36	54	2008	32	2004	Male	Hispanic, any race	Hispanic, any race	High school/GED or less	No	Any diabetes, at any BMI	9	17.6	11.3	9.6	7.1	7.1	23.8	0	220.9	16.4	22.8	18.8	10.4	39.8	48.7	3.2	2.9	69.9	247.3	41.3	3038.7	82.6	2.1	259.2	5.3	41.6	89.2	14.7	1039.3
ASD	38	34	2009	36	2006	Male	White	White	Some college	Yes	BMI < 25, no metabolic conditions	14.1	5.2	7.6	10	8.2	34.1	34	0	340.7	35.4	49.8	30.9	12.2	26	64.7	3.8	1.3	177.8	384.9	52.6	2147.1	186	1.8	257.3	4.2	148.1	148.8	12.6	2104.2
DD	27	53	2008	23	2003	Female	White	White	Some college	Yes	25 >= BMI < 30, no metabolic conditions	11	15	13.4	48.9	7.8	19	37.1	6.1	238.3	23.2	43.2	21.6	10.9	19.6	52.2	5.2	2.2	69.7	148.2	60.7	3799.9	126.4	1.3	494.9	3.1	77	90.9	12.4	1883.8
ASD	29	47	2009	25	2005	Male	Hispanic, any race	White	Some college	Yes	BMI < 25, no metabolic conditions	8.8	3.6	6.2	5.9	3.7	13.1	20.8	0	255.3	20	31.4	23.9	13.3	14	35.9	4.7	1.8	62.7	107.6	39.8	1806.1	107.8	1.1	262.7	2.1	49.9	55.9	11.6	1173
ASD	28	57	2008	24	2003	Male	Asian	Asian	Bachelor degree	Yes	BMI < 25, no metabolic conditions	27.9	44.8	38.8	154.9	9.8	14.6	77.9	2.4	284.6	21.3	33.4	17.2	18.7	74.6	56.7	5.4	2.6	364	278	53.1	5543.3	122.4	2	430.4	4.9	107.2	111	17.2	2054.9
DD	42	41	2008	39	2004	Female	White	White	Graduate or professional degree	Yes	25 >= BMI < 30, no metabolic conditions	25.3	25.9	27.6	4.9	12.9	17.2	29	2.1	379.6	30	49.9	25.1	15.3	44.4	62.2	4.6	2.9	96.1	266.6	76.2	4283.9	134.6	1.6	419.4	4.4	102.3	97.4	17.7	2486.6
ASD	37	38	2008	34	2004	Female	Black	Black	Some college	No	Any diabetes, at any BMI	30.2	24.7	13.2	34.8	14.6	16.8	28	6.3	524.6	46	58.2	28.3	8.4	29.8	70	1.6	3.1	64	255.1	62.2	3708.6	228.9	2.3	869.8	4	148.3	177.6	17.6	1829
DS	28	59	2007	23	2002	Female	White	White	Some college	No	BMI < 25, no metabolic conditions	19.6	14.4	10.9	8	7.7	22	28.9	3.1	488.7	33.7	57.4	30.3	16.7	41.4	55.1	24.4	2.1	74.3	358.3	49.7	3235	145.3	2.6	618.8	5.6	144.7	125.7	24.6	1840.8
ASD	27	31	2008	25	2005	Male	White	White	Graduate or professional degree	No	BMI >= 30, no metabolic conditions	39.1	40.2	36.8	10.3	11.7	15.3	37.9	3.4	571.2	29.6	73	36	29.4	134.9	102.6	9.1	6.4	213.1	309	83.7	10210.2	307.3	4	151.7	6.8	253.2	116	35.9	2867.6
TD	38	59	2009	33	2004	Male	White	White	Bachelor degree	Yes	Any hypertensive disorder without diabetes, at any BMI	12.2	7.8	12.4	9.8	8.3	8.4	32.1	0.8	305.7	52.2	49.3	31.2	27.4	139.7	61	3.9	1.6	141.8	243.7	78.9	3413	128.7	2.1	474.2	3.1	117.1	126.3	22	2111.3
TD	44	59	2009	39	2004	Male	White	White	Some college	Yes	25 >= BMI < 30, no metabolic conditions	24.1	14.6	24.1	16.7	6.7	25.4	33.4	0.8	447.9	47.6	57.2	37	21.7	216.1	60.9	5.2	2.1	343.2	268.8	67.6	5653.8	225.8	1.4	502.4	4.4	106.6	114.7	29.9	1957.1
DD	32	39	2007	29	2004	Male	Hispanic, any race	Hispanic, any race	High school/GED or less	No	BMI >= 30, no metabolic conditions	18.2	12.4	14.6	13.6	7.3	7.4	24.9	3.7	260.3	22.8	31.7	23.1	8.6	23.1	31.1	3.9	1.6	77.4	208.6	36.2	2260.6	112.4	1.7	388.9	4	99.1	98.8	11.3	1333.3
TD	34	59	2009	29	2004	Male	Other or multi-racial	White	Bachelor degree	Yes	BMI < 25, no metabolic conditions	13.3	13.6	11.9	23.4	11.9	13.4	39.6	6.2	481.7	33	71.8	25.7	22.7	40.3	56.3	9.7	3	79	196.7	103.1	4719.1	233.7	1.7	687.8	3.8	92.1	85.7	23	1699.6
ASD	39	42	2009	35	2005	Female	White	White	Bachelor degree	Yes	BMI < 25, no metabolic conditions	24.2	26.2	15	90.7	9.6	17.6	36.2	9.9	547.2	39.2	78.2	31	13.3	54.4	77	3	2.8	78.7	363.4	82.6	3634.4	152.7	2.7	555.6	10.8	113.9	130	20.4	1534
TD	37	36	2007	34	2004	Female	Asian	Asian	Bachelor degree	Yes	BMI < 25, no metabolic conditions	13.9	18	8.4	76.7	9	12.2	35	10	237.2	39.3	31.3	19.4	12.3	30.4	46.4	3.1	2.7	52.7	155.9	40.8	2915.1	103	1.1	511.8	3.1	57.4	97	13.7	1120.8
TD	38	35	2007	35	2004	Male	White	White	Bachelor degree	Yes	25 >= BMI < 30, no metabolic conditions	23.8	12.4	9.6	9.4	9.6	20	38.4	2.7	474.7	41.1	54.7	46.4	19.6	78.6	74.8	4.4	2	133.7	340.6	83.7	2787.1	198.9	2	583.8	4.3	191.7	150.7	15	2251.3
TD	37	55	2008	33	2003	Male	White	White	Bachelor degree	Yes	25 >= BMI < 30, no metabolic conditions	13.7	17.4	12	8	12.8	20.3	35.1	2.9	283	26.4	39.8	21.9	11.4	27.1	61.3	4.6	3	82.7	142.7	64.1	3521.2	92.1	2.1	451	2.1	86.8	59.9	14.7	1899.6
ASD	43	36	2008	40	2005	Male	White	White	Bachelor degree	Yes	BMI >= 30, no metabolic conditions	20.3	21.3	10.1	28	9.4	7.8	43.3	2.2	305.3	12.9	31.1	23.4	18.3	162.8	59.2	3.8	1.9	116.1	193.1	69.1	5325.7	133.7	2.4	197.1	5.6	110	95	24	1862.9
DS	37	49	2007	33	2003	Male	Hispanic, any race	Hispanic, any race	High school/GED or less	Yes	BMI < 25, no metabolic conditions	23.2	34.7	20.1	126.2	8.9	21	63	17.9	382.9	25.3	47.9	20.7	15.3	71.2	54.7	9.7	6.9	106.3	446.7	45.9	5039.4	147.9	2.1	322	10.2	96.7	160.3	41.3	1199.2
DD	23	37	2009	20	2006	Male	White	White	Some college	No	BMI < 25, no metabolic conditions	20.7	17	20	19.4	12.3	15.3	42.1	3.6	324.3	27.9	41.4	29.7	15.2	21.9	51	9.4	4.3	93.1	184.3	72.1	4249.4	134.1	2.6	335.8	3	117.7	91.1	14.3	2153.9
TD	46	50	2009	42	2005	Female	White	White	Bachelor degree	Yes	25 >= BMI < 30, no metabolic conditions	10.2	17	22.3	8.6	9.6	10.9	52.7	1	316.7	36.3	49.9	30.1	24.1	218	53.7	2.1	2	225.4	154.1	96.1	4101.1	145	0.6	310.3	4	107.1	80.2	16.7	1601.1
DD	34	53	2009	29	2004	Female	Hispanic, any race	Hispanic, any race	Some college	Yes	Any diabetes, at any BMI	18.6	21.2	31.9	69.1	7.1	10.8	64.9	2.9	367.7	23.2	47.2	28.1	27.4	193.7	57.8	8	1.9	202	320.9	75.9	5999.1	152.3	2.8	130.7	7.9	130.6	184.6	29	1942.7
DS	33	55	2009	28	2004	Male	White	White	Some college	Yes	BMI < 25, no metabolic conditions	17.7	19.2	29.1	32	6.6	18.9	47.3	0.8	296.9	29.6	35.1	19.1	21.3	92.2	61.4	7.3	1.4	176.3	174.6	59.1	3600.9	134.6	1.4	401	6.1	83.1	97.1	15.3	1439.3
ASD	29	46	2009	26	2005	Female	White	White	High school/GED or less	Yes	Any hypertensive disorder without diabetes, at any BMI	10.6	15.1	11.7	90.8	5.9	20.4	66.2	7	194.7	20.8	39.6	13	12.1	18.3	55.9	11.7	3	52	214.9	67.3	2675.2	99.8	1.2	474.9	6.2	44.3	84.6	12.8	1280.1
ASD	34	39	2009	30	2005	Male	White	White	Graduate or professional degree	Yes	BMI < 25, no metabolic conditions	23.8	32.9	27.9	135.2	13.6	22.9	70.7	1.6	305.1	14.3	37.8	26.6	16.8	97.8	58.1	7.6	1.8	180.4	244.2	65.6	3907	148.9	1.7	411.7	6.1	106.1	93.4	17.3	2598.9
TD	38	41	2007	34	2004	Female	White	White	Bachelor degree	Yes	BMI < 25, no metabolic conditions	47.7	38.6	12.1	40.4	26	25.2	38.4	6.2	478	29.9	71	35.9	12.4	21.4	75.4	3.8	3.2	72.7	300.4	78.8	3464.6	302.4	2.8	597.2	6.4	186	134.4	17.7	2711.9
TD	37	44	2007	34	2004	Female	Hispanic, any race	Hispanic, any race	High school/GED or less	No	BMI < 25, no metabolic conditions	33.9	25	16.7	21.6	9.1	16.3	38.8	2	340.8	27.2	34.9	34.8	13.8	34.8	67.1	8.6	2.9	88.2	179.2	78.6	3400	189.7	2.2	650.9	4.7	147.9	102.1	12.6	2404.9
DD	28	39	2008	25	2004	Male	Hispanic, any race	Hispanic, any race	High school/GED or less	No	BMI < 25, no metabolic conditions	31.4	54.1	14.7	168.3	11	10.7	69	13.4	253.2	49.4	33.9	27.8	16.7	100.8	38.7	3.1	1.3	133.1	178.7	66.3	2320.6	132.3	1.7	358	10.2	84.4	98.3	13.4	1712.7
TD	27	55	2008	22	2003	Male	Hispanic, any race	Hispanic, any race	High school/GED or less	No	25 >= BMI < 30, no metabolic conditions	27.2	30.8	25.6	18.2	7.1	9.9	31.9	2.8	364.4	25.2	55.1	26.1	26.2	206.1	45.1	4	9	153.7	449.8	98.8	14388.3	192.1	2	56.4	5	137.4	151.7	36.6	1946.2
ASD	26	53	2009	21	2005	Male	Hispanic, any race	Hispanic, any race	Some college	No	BMI < 25, no metabolic conditions	19.9	35.2	20.2	77.4	10.1	12.6	56.2	0.9	396.4	47.7	38.7	24.3	21.8	91.3	46	5.1	1.8	175.2	162.7	98.1	3214.2	155	1.8	407.4	6.2	91.8	86.1	17.1	1080.8
ASD	34	43	2007	30	2004	Male	White	White	Some college	Yes	BMI >= 30, no metabolic conditions	21.9	18	14	11.8	10.8	14.9	37.4	2	336.3	31.2	44.7	33.1	16.8	65	29.2	8.4	1.7	88.3	195	83.6	2435.1	128.1	3	449.1	2.9	85.1	107.2	7.6	2490.6
ASD	42	46	2009	38	2005	Male	Hispanic, any race	Hispanic, any race	Bachelor degree	Yes	Any diabetes, at any BMI	27	25.4	18.3	12.8	8.4	17.6	31.7	3.4	427.8	26.1	41.3	30.9	12.1	43.6	69.3	4.3	2.6	83.2	248.8	71.8	4363.4	158.7	1.1	586.6	3.8	121.1	88.4	15.7	2631.4
ASD	32	55	2007	28	2003	Male	White	White	Bachelor degree	Yes	BMI < 25, no metabolic conditions	22.8	13.6	17.3	22.9	6	9.3	35.6	1.4	321.3	42.1	37.8	23.9	16.4	86.1	46.9	2.6	1.4	144.1	352.3	72.4	2961	165.7	1.8	391	4.2	101.8	113.6	12.1	1137.9
TD	39	60	2007	34	2002	Male	Other or multi-racial	Asian	Graduate or professional degree	Yes	BMI < 25, no metabolic conditions	12.3	10.7	7.8	62.2	5.8	12.7	32.2	10.4	245.9	21.3	26.3	16.1	7.9	37.1	51.4	5.9	0.7	152.3	151.1	32.6	918.8	74.3	1.7	207.4	4.9	39.4	81	8.4	1164.7
ASD	36	41	2009	32	2006	Male	White	White	High school/GED or less	Yes	BMI < 25, no metabolic conditions	18.9	30.2	19.8	248	9.8	14.8	99.6	15.6	262.2	20.6	39.1	16.4	11.3	45.6	53.2	5.2	3.8	80	214.3	62.1	3481.3	100.7	2	562.2	8.2	87.6	114.3	16.6	1783.7
TD	39	57	2009	34	2004	Male	White	White	Graduate or professional degree	Yes	25 >= BMI < 30, no metabolic conditions	19.6	19.9	9.3	10	5	9.6	30.2	1.2	396.1	19.2	31.9	24.7	17.3	135.4	50	3.3	1.3	114.7	216.1	61.2	4640.2	146.8	1.8	407.8	3.6	97.8	107	21.3	1265.3
DD	38	25	2009	35	2006	Female	Other or multi-racial	Asian	Some college	Yes	Any diabetes, at any BMI	32.8	19.2	13.2	12.6	7.7	11.4	40.3	1.6	698.9	27.7	56.1	50.8	46.3	259.4	62.9	6.3	7.2	307.8	371.6	120.3	17054.6	243.2	2.7	86.9	6.2	184.7	196.8	64.8	1664.7
TD	43	60	2009	38	2004	Male	Hispanic, any race	Hispanic, any race	Bachelor degree	Yes	BMI < 25, no metabolic conditions	23.1	26.3	11.8	83.8	8.8	11.7	59	6.6	200.8	14.8	28.4	23.1	10.9	70.1	42.7	5.3	1.8	87.7	168.7	59.8	2898.9	107.6	1.7	479.9	4.7	70.1	89.8	16.2	1630.3
TD	36	36	2008	33	2005	Male	Asian	Asian	High school/GED or less	Yes	25 >= BMI < 30, no metabolic conditions	25.6	28.9	9.9	112	9.3	34.4	37.9	28	357.4	39	46.7	33.2	7.6	21.9	63.9	4	1.9	39	221.8	72.2	1010.8	141.6	2.2	186.7	10.4	88.4	105.7	7.9	1612
DS	42	43	2009	39	2005	Female	Hispanic, any race	White	High school/GED or less	Yes	BMI < 25, no metabolic conditions	21.2	9.8	16.9	16.7	4	9.7	32	1	428.3	29.3	41.3	28.3	17.7	200.8	51.8	5.7	1.7	205.6	392.9	77.2	4478.9	155.1	1.4	512.7	5.1	121.2	125.3	19.7	1536.8
ASD	42	49	2009	38	2005	Male	White	White	Graduate or professional degree	Yes	BMI < 25, no metabolic conditions	15.7	12.2	6	12.3	6	6.4	29	1.6	467.2	34.4	50.2	25.9	29.7	182.4	57.1	126.1	3.2	160.1	297.2	118.8	10481.1	243.6	1.6	55.4	4	176.7	172.9	40.3	2259.7
ASD	38	45	2009	34	2005	Male	Hispanic, any race	Hispanic, any race	Bachelor degree	Yes	BMI >= 30, no metabolic conditions	24.6	16.7	16.9	8.7	10.6	10.4	36.8	0.8	379.3	30.4	38.4	32.9	12.1	56.7	51	3	2.7	76.9	235.2	67.1	5208.2	158.7	1.7	268.8	3.1	105.9	107.9	26.6	2375
ASD	23	46	2008	19	2004	Male	Hispanic, any race	Hispanic, any race	High school/GED or less	No	BMI >= 30, no metabolic conditions	5.6	3.4	5.9	6.8	4.6	7.6	28.9	3.3	261.3	32	28.1	18.7	19.3	61.9	44.1	2.7	0.7	75.2	108.6	65.6	1753.1	142.8	1	325.9	1	45.2	80.2	10	1297.3
TD	29	41	2008	26	2004	Male	White	White	Bachelor degree	Yes	BMI < 25, no metabolic conditions	16.4	15	24	43.7	7.6	12.9	44.4	2.7	358.3	24.4	38.9	25.1	16.9	87.1	55.3	5.2	1.8	189.9	213.4	78.6	2896	125.3	1.2	561.9	3.8	91.8	114.3	13.7	1332.4
ASD	38	25	2013	36	2011	Male	Hispanic, any race	Hispanic, any race	Bachelor degree	Yes	BMI < 25, no metabolic conditions	19.7	20.8	40.8	76.8	5.4	13.2	37.6	0.3	389.1	13.1	41.3	26.6	18.6	104.8	56.2	3.3	1.9	244.4	348.1	76.4	3776.4	170.6	1.7	293.1	7	135.9	139.4	16.8	1207.8
ASD	39	35	2010	36	2007	Male	Other or multi-racial	White	Graduate or professional degree	Yes	BMI < 25, no metabolic conditions	36.8	60.6	39.9	158.8	15.6	22.4	73.8	10.2	439.1	38.9	56.2	34.1	15.1	64	67.1	10.6	3.6	109.3	272.1	71.2	4566.4	177.1	1.8	634.7	7.7	116.8	106.2	16.4	2730.4
DS	40	59	2016	35	2011	Female	White	White	Bachelor degree	No	25 >= BMI < 30, no metabolic conditions	21.7	18.3	16	18.6	10.1	16.7	27.9	1	333	28.3	34.3	30.9	14	37.6	61.2	4.7	3.9	91.2	298.1	61.1	4449.4	137	1.9	591.4	5.1	106	108.8	26	1922.3
DS	45	45	2014	41	2010	Female	Other or multi-racial	Asian	Graduate or professional degree	Yes	BMI < 25, no metabolic conditions	20.1	29.2	17.2	233.3	15	13.7	64	6.6	297.9	34.3	38	24	10.8	60.8	41.7	4	1.6	123.8	244.8	46.9	3324.6	121.2	1.7	606.3	12.1	81.3	132.6	14.6	1494.3
ASD	32	55	2010	27	2005	Female	White	White	Graduate or professional degree	No	25 >= BMI < 30, no metabolic conditions	28.4	22.2	20.6	91	18.1	21	73.6	9.4	328	18.9	58.2	15.9	13.3	37.9	59.1	4.3	3.1	101.7	509.4	58.6	4090.6	170.1	2.8	708.2	3.7	148.2	173.6	20.6	2451.6
ASD	35	44	2012	31	2009	Male	Hispanic, any race	Hispanic, any race	Bachelor degree	Yes	Any diabetes, at any BMI	36.1	68.2	45.2	61.9	8.8	23.8	44.2	0.8	526.2	30	22.8	39	50.2	316.4	46.8	3.2	3.9	267.1	292.3	74.8	8123.8	235.7	2.1	58.4	7.2	172.6	128	38.1	1341.7
ASD	23	54	2012	18	2007	Male	White	White	High school/GED or less	No	BMI < 25, no metabolic conditions	13.4	10.8	59.6	5.2	3.2	19.2	20.6	0.2	401.2	17.8	41	24.4	20	123.6	41.1	1.8	2.3	285.2	334.6	42.6	3222.1	122.6	1.4	441.2	2.8	100.2	132	17.4	1035.6
TD	24	55	2013	19	2008	Female	Hispanic, any race	Hispanic, any race	High school/GED or less	No	25 >= BMI < 30, no metabolic conditions	58.6	66.6	102.2	53.4	17	18.6	59	1.1	452.3	40	43	22.2	18.7	92.9	50.6	4.1	2.6	327.2	186.8	79.1	3290.6	177.1	3.2	340.1	6.7	110.8	139.2	16.8	2051.1
DS	38	36	2013	35	2010	Male	White	White	Some college	Yes	BMI >= 30, no metabolic conditions	17.6	11.1	97.4	5.6	6.4	25.1	36.1	0.8	569	38.4	32.2	33.1	30	180.1	53.4	3.9	3.3	458	209.8	48.4	7599.9	183.3	3.1	220.2	4.7	126.3	98.2	32.8	1428.6
DS	32	NA	2012	28	2009	Female	Hispanic, any race	Hispanic, any race	Some college	Yes	BMI < 25, no metabolic conditions	18.8	22.6	79.7	115.6	11.5	99.4	37.3	0.9	299.3	30.8	25.6	20.3	19.7	34.6	41.3	3.5	1.4	304.1	160.7	67.6	2162	129.3	1.3	197.8	7	59.9	108.7	18	1165.1
TD	21	31	2011	18	2008	Male	White	White	Some college	No	BMI < 25, no metabolic conditions	25.4	18	39.1	17.6	8	14	33	0.9	423.9	30.4	58.9	32.2	16.6	236.9	47.9	3.8	3.1	201.3	268.7	83.9	6006.2	147.2	2.2	463	4.1	111.2	134	35.7	1331.7
ASD	30	55	2013	26	2009	Female	Hispanic, any race	White	Some college	No	BMI < 25, no metabolic conditions	17.3	12.7	37.9	10.2	9.7	17.9	29.6	0.7	573	41.6	61.3	31	25.4	112.2	66.1	4.2	2.3	209	310.9	67.1	5485.6	202.6	3.1	452.1	3.6	154.8	144	19.2	1496.6
TD	31	31	2012	29	2010	Male	Other or multi-racial	Other or multi-racial	Some college	Yes	BMI < 25, no metabolic conditions	28.2	25.7	19.7	39.7	10	29.6	43.6	0.8	435.7	53.2	57.9	37.3	13.9	27.4	60.2	4.4	3.6	138.9	456.2	66.1	4379.7	165.3	1.9	663.9	8.1	113.7	166.7	17.9	1485.9
TD	22	57	2011	18	2007	Male	Hispanic, any race	White	Some college	No	BMI < 25, no metabolic conditions	21.8	11.8	54.3	23.9	7.3	22.7	32.4	0.8	382.4	43.6	52.9	27.3	18.3	166.3	62.9	6.2	2.7	147.9	343.2	72.7	3859.8	184.2	1.4	552	4.3	124.4	105.3	19.1	1650.1
TD	32	55	2012	28	2007	Female	Black	Black	Some college	No	Any diabetes, at any BMI	23	19.6	15.1	29.8	9	32	32.9	0.4	346.2	35.4	33.3	32.2	13.2	41.6	64.9	3	2.2	267.6	165.9	62.6	2804.9	151.1	1.7	414	8.9	108	74.4	22.7	1148.2
TD	34	43	2010	30	2006	Male	White	White	Graduate or professional degree	Yes	BMI < 25, no metabolic conditions	29	27.4	18.1	30.7	16.4	18.3	64.3	2.9	397.7	30.9	49.8	21.7	16.2	40	58.3	13.2	2.6	64.1	197.4	80	4488.8	137.2	1.7	633.7	6.6	70	123.9	15.9	2074.1
DS	39	55	2016	34	2011	Male	Hispanic, any race	Hispanic, any race	Some college	No	25 >= BMI < 30, no metabolic conditions	23.2	13.8	12.9	17.1	5.6	19	36.8	0.4	383.1	51.7	47.1	28.1	14.8	32.3	67.7	3.8	1.7	90	451	59.2	4860.1	156.6	2.3	611.3	5.3	152.6	135.9	24.1	2066.9
TD	39	30	2010	36	2007	Female	White	White	Bachelor degree	Yes	BMI < 25, no metabolic conditions	12.4	10.2	13	13.3	7	12	31.1	1.4	207.4	32.6	33	22.7	11.7	45.1	49.4	4.4	1.6	111.3	149.4	30.7	2566.9	99.2	1.7	474.4	4.4	66	59.1	14	1884.7
TD	40	40	2010	37	2007	Male	Other or multi-racial	White	Bachelor degree	Yes	BMI < 25, no metabolic conditions	23.3	21.8	14.4	67.3	8.4	18.2	51.3	6.6	327.3	26.9	43.8	23.7	10.4	22.8	57.6	4.6	2.9	57.2	401.6	44	3289.4	131.7	1.6	580	6.7	115.2	145.3	16.2	1787.7
DS	40	40	2011	37	2008	Male	Hispanic, any race	White	Bachelor degree	Yes	BMI < 25, no metabolic conditions	22.8	10.8	34.8	15.1	12.1	19.4	48.3	1.6	354.8	37.2	34.4	30.8	33	162.9	55.9	6.8	1.8	203.3	213.1	81.6	2644.3	185.1	3.1	560.9	3.9	134.9	114.3	15.7	1893.3
ASD	39	48	2012	35	2008	Female	Hispanic, any race	Hispanic, any race	Some college	No	Any diabetes, at any BMI	40.1	69.1	122.4	126.3	20.8	21.1	76	1.3	605.3	33.6	34.6	44.3	46.4	189.3	41.2	2.9	2.9	292.3	198.4	63.8	4764.9	253.8	0.7	298.3	7.2	144.8	128.2	22	1466.3
TD	41	43	2011	38	2007	Male	Hispanic, any race	White	Bachelor degree	Yes	BMI >= 30, no metabolic conditions	16.2	10.4	33.8	45.3	5.4	17.7	57.2	1	281.1	29.1	39.2	32.7	14.8	150.2	48	3.3	1.9	280.7	275.2	61.4	3635.3	125.7	1.7	456.7	4.4	133.7	122.3	25	994
ASD	36	50	2012	32	2008	Male	White	White	Bachelor degree	Yes	BMI < 25, no metabolic conditions	12.8	9.7	38.7	8	5.3	19.2	17.8	0.7	357.1	27	39.9	25.3	14.2	35.3	48	4	2.6	167.7	206.8	64.6	3660.1	127.3	1.6	431.7	4.9	111.1	122.6	16.9	941.1
DS	35	56	2012	31	2007	Male	White	White	Bachelor degree	Yes	BMI >= 30, no metabolic conditions	27.6	26.7	70.7	15.1	10	15.7	32	0.4	444.4	19.4	55.3	35.1	25	283.9	58.3	4.3	4.3	342.8	368	80.1	9337.6	157.3	1.6	189.2	5.8	118.4	169.7	46.3	1240.7
TD	22	26	2011	19	2008	Male	Other or multi-racial	Other or multi-racial	Some college	No	BMI < 25, no metabolic conditions	21.4	16.9	7	48.9	10.6	21.6	62.9	6.2	234.2	28.1	32.8	21.4	8.1	16.3	41.8	2.6	1.7	38.2	270.1	49.6	1542	105.1	1.8	406.4	6.9	82.2	99.9	11.4	1244.6
ASD	35	51	2012	31	2008	Male	Hispanic, any race	Hispanic, any race	Bachelor degree	Yes	BMI < 25, no metabolic conditions	21.9	23.9	13.3	29.2	9.6	14.1	38.3	0.2	241.8	24.8	29.1	32.9	23.8	106.3	39.1	4.9	1.6	170.3	157.4	62	3895.9	147	1	230.2	4.9	95.6	84.7	25.3	1509.9
DS	45	59	2010	40	2005	Female	Hispanic, any race	White	Some college	No	25 >= BMI < 30, no metabolic conditions	22.3	18.3	9.8	6.2	5.8	14.1	43.6	0.4	386.1	25.7	40.9	30.9	15.2	73.8	48.8	5.1	2	101.6	302.1	49.7	3506.7	166.7	1.4	395.7	3	97.3	110.9	16	1392.8
TD	37	55	2011	33	2006	Male	White	White	Bachelor degree	No	BMI < 25, no metabolic conditions	16.6	9.6	18.3	8.7	5.2	12.6	36.7	0.7	303	24.8	41.3	28.3	19.8	131.9	46.8	3.7	1.2	129.6	240.7	63.6	4034.4	156.2	1.7	390.9	2.3	108.1	86.9	27.3	1500.3
DS	46	48	2010	42	2005	Female	Black	Black	Bachelor degree	Yes	BMI < 25, no metabolic conditions	31	31.8	62.2	66.2	11.6	16.9	59.7	0.7	428	25.4	45.7	34.2	19.9	155.2	63.3	2.9	1.8	268.8	335.6	70.4	3271.1	150.8	2.6	410.6	10.2	121.3	130.4	21.9	1366.2
TD	32	59	2012	27	2007	Male	White	White	Graduate or professional degree	Yes	BMI < 25, no metabolic conditions	30.4	37.1	36.4	138.6	15.2	20.8	70.4	0.8	377	31.3	39.9	26	16	50.9	49.6	7.7	2.1	259.1	378.9	72.3	2786.6	171.2	3	521.3	8.1	131.1	153.1	23.1	941.8
DS	44	46	2012	40	2008	Male	Asian	Asian	Bachelor degree	Yes	BMI < 25, no metabolic conditions	17.7	17.9	51.7	199.8	8.3	29.1	78	0.6	323.9	33.9	39.2	30.8	18.3	59	43.9	6.1	2.2	381.6	231.6	72.8	5025	150.7	2	556.9	15.3	135.6	147	28	1152.9
TD	33	39	2010	30	2007	Male	White	White	Bachelor degree	Yes	BMI < 25, no metabolic conditions	9.4	5.3	24.4	11.7	3.2	18.9	44.1	1.2	330.6	33.6	26.1	24.4	26.8	73.8	45.8	7.3	1.7	161.8	341	53.2	2649.7	104.8	1.4	483.3	3.3	92.4	103.8	16.7	1227.2
DS	29	48	2012	25	2008	Male	Hispanic, any race	Hispanic, any race	Bachelor degree	Yes	BMI >= 30, no metabolic conditions	17.9	25.9	22.8	54.2	8.3	43.2	43.3	0.9	411.8	30.4	37.8	38.8	69.2	234.8	66.9	7.9	5.3	230.7	297.8	112.6	13394	202.7	1.8	35.7	8.3	125	109.2	60.3	1891.7
TD	45	53	2011	40	2006	Male	White	White	Bachelor degree	Yes	BMI < 25, no metabolic conditions	30.8	16	20.4	21.4	9.3	29.8	42.9	2.8	609.6	36.4	77.1	19.6	20.8	52.9	73.6	19.7	4	59.8	336.8	84.7	4245.2	244.9	3.2	822.1	6.7	142.7	116.6	34.7	2180.3
ASD	24	46	2010	20	2006	Male	Hispanic, any race	Hispanic, any race	Some college	No	BMI >= 30, no metabolic conditions	23.1	16.4	33.2	21.3	8.7	19.6	48.2	0.9	503.2	39.2	30.8	45.1	18.4	234.1	51.3	2.8	2.9	152	243.8	85.3	5599.1	210.9	2.9	437.3	6.2	144.4	125.4	31.8	1063
ASD	38	58	2014	33	2009	Female	White	White	Bachelor degree	No	BMI >= 30, no metabolic conditions	15.4	20.9	20.9	9.1	7.9	11.8	18.7	1.2	417.6	31.2	37.1	32.4	13.9	90.4	59.7	2.9	2.2	101	195	73.1	4162.8	170	1.4	416.3	5.3	135.7	89.1	19.3	1193
TD	35	33	2013	32	2010	Male	Hispanic, any race	White	Bachelor degree	Yes	BMI >= 30, no metabolic conditions	25.7	19.6	31.3	38.6	10.3	15.7	44.4	0.4	313.4	31.3	44.7	40	24.2	63.3	46.9	5.2	2.6	278.1	349	72.7	3102.9	182.3	1.6	383	6.3	161.1	133.7	14.2	2111.7
ASD	34	34	2012	31	2009	Male	Asian	Asian	Bachelor degree	No	BMI < 25, no metabolic conditions	15.9	12.3	17	5.7	4.2	13.9	24.6	0.4	389.6	27.7	55.4	28.6	13.6	49.1	45.4	1.6	2.7	99.1	174.3	57.9	3758.3	146.1	1	491.1	3.9	120.9	78.3	18.6	1540.4
DD	37	58	2010	32	2005	Male	Hispanic, any race	Hispanic, any race	Bachelor degree	No	25 >= BMI < 30, no metabolic conditions	19.7	18.7	14.8	28.1	6.9	16.3	28.2	3	257.7	31.1	27.2	28.8	9.9	73.8	39.1	4.8	2.2	92.3	330.3	59.4	3840.7	130	1.9	400.8	5	108.1	111.4	17.1	1657.4
TD	46	55	2010	41	2006	Male	Other or multi-racial	Asian	Bachelor degree	Yes	BMI < 25, no metabolic conditions	17.1	9.7	11.1	9.2	9.3	12.1	25.1	1	280.7	34.9	37.9	29.2	9.3	6.6	55.7	8.6	2	65.3	244.8	54.1	2617.9	132.2	2.9	518.2	4	93.6	105.8	15.4	2068.3
TD	36	35	2010	33	2007	Male	White	White	Bachelor degree	Yes	BMI < 25, no metabolic conditions	32.2	33.1	45.1	19.2	16	13.8	43.4	2.1	467.8	36.7	48.4	32.8	18.7	194.1	65.2	6.9	3	173.4	184.2	98.4	5754.4	231.8	2.3	406.8	4.2	201	105.8	29.4	1904.2
DS	32	NA	2014	28	2010	Male	White	White	Some college	Yes	BMI < 25, no metabolic conditions	16.6	18.7	12.3	37.8	8.2	12	41.9	1	257.9	17.2	36	27.9	12.6	73.1	59.2	6.1	2.2	79.8	251.4	41.2	2870.3	107.1	1.7	600.3	6	90.8	82.7	15.9	1580.9
TD	29	43	2011	26	2008	Male	Hispanic, any race	Hispanic, any race	Some college	No	BMI >= 30, no metabolic conditions	23	18.1	20.1	53.9	9.6	8.3	48.7	1.2	268.9	36.2	33.7	27.2	15.2	63.1	39.6	5.7	2.1	177.2	201.9	61.6	2003.3	161.2	2.3	424.6	3.9	180.4	110.8	10.8	2461.1
TD	36	39	2013	33	2010	Female	White	White	Bachelor degree	Yes	25 >= BMI < 30, no metabolic conditions	21.3	17.8	51.2	114	11.3	15.9	66.8	1.6	393.3	27	39.1	22.2	18	260.7	54.1	3.4	2.7	316.9	360.8	68.2	4078.1	127.4	1.8	564.6	6.2	93.6	135.1	23.9	1486.9
ASD	39	48	2010	35	2006	Male	White	White	High school/GED or less	Yes	Any diabetes, at any BMI	19.2	25.4	21.4	51.1	8.1	12.3	49.3	2.7	409.9	21.2	12.3	32.8	21.1	199.4	37.8	5.9	2.4	130	188.1	62.4	4197.6	151.1	1.3	422.2	6.7	122.9	87.8	22.3	1720
ASD	31	59	2014	26	2009	Female	Hispanic, any race	Hispanic, any race	High school/GED or less	Yes	25 >= BMI < 30, no metabolic conditions	11.3	12.8	8.8	26.9	6.2	18.8	32.8	1	256.4	24.1	25.6	15.6	18.9	90	31.3	1.9	2.3	114.3	110.6	68.9	3313.3	126.7	1	337.3	2.4	46.1	74.2	16.6	780.1
DS	33	36	2014	30	2010	Male	Hispanic, any race	Hispanic, any race	Some college	No	Any diabetes, at any BMI	29.8	38.4	11.7	68.8	11.8	8.8	36	1.1	273.1	27.4	39.2	17.7	12.8	65.6	45	3.8	2.6	111.8	265	73.6	3916.8	126.2	1.7	416.2	6.9	113	137.1	19.7	2154.8
TD	32	47	2012	28	2008	Male	White	White	Some college	Yes	25 >= BMI < 30, no metabolic conditions	16.7	17.6	11.4	15.3	7.6	11.4	20.3	1.2	316.2	29.2	40.2	20.2	7.9	44.4	44	3.8	1.9	72	130.8	51.2	3286.4	141.8	0.8	455.6	5	97.8	70.7	18.2	1371.2
TD	39	51	2010	35	2006	Male	White	White	Bachelor degree	Yes	25 >= BMI < 30, no metabolic conditions	13.6	14.6	26.7	10.7	8.6	9.6	26.3	0.8	449	30.1	27	25.2	21.9	114.3	50.7	5.2	1.8	108.4	189.2	73.3	3485.9	127.6	1.3	418.8	2.8	82.1	75.1	17.2	1676.2
DS	44	29	2013	42	2010	Male	Hispanic, any race	Hispanic, any race	Bachelor degree	Yes	25 >= BMI < 30, no metabolic conditions	14.3	9.4	58.7	16.8	9.4	14.2	20	0.8	413.6	38.4	54.7	29.9	15.3	94.3	50.2	6.3	2	166.7	242.6	72.3	3342.9	172.1	2.2	446.7	3	114.8	115	21	1936
TD	45	53	2011	41	2006	Male	Other or multi-racial	Asian	Bachelor degree	Yes	Any diabetes, at any BMI	20.9	28.4	70.7	13.4	9.8	13.4	36.6	1	570	17.1	47.7	37.6	16.1	172.9	40	457.6	3	297.9	171.1	76	4151	173.9	1.3	469.1	5.3	132.7	120.4	18.1	1094.4
ASD	31	45	2013	27	2009	Male	White	White	Bachelor degree	No	BMI < 25, no metabolic conditions	13.7	9.7	66.1	8.9	4.9	15.8	31.8	1.2	410.4	33.8	35.2	37.1	23	95.7	56.3	4.7	2	391.1	216.6	80.2	4535	153	2.2	198.9	4	104.7	101	18.2	1761.9
DD	41	52	2013	37	2009	Male	White	White	Bachelor degree	Yes	BMI < 25, no metabolic conditions	18.6	11.9	32.9	55.6	5.8	14.1	39.9	0.3	308.7	30.6	40.1	24	13.1	81.6	47	4.9	1.9	239.1	198.4	60	4060.1	141	1.9	442.2	4.1	125.4	104.4	26.1	1285.9
TD	41	50	2010	36	2006	Female	White	White	Bachelor degree	Yes	Any diabetes, at any BMI	13.9	14	15	9	6.2	8.6	24.1	0.8	294.4	26.8	20.1	27.7	16.7	116.8	56.4	6.3	2.6	120.6	139	65.1	3304.2	102.3	3	458.1	3.4	79	79.1	20	1725.7
ASD	32	33	2013	29	2010	Male	White	White	Some college	Yes	BMI < 25, no metabolic conditions	15.3	17.3	20.1	23.6	8.9	22.7	30.3	0.7	284.7	17.8	38	29.2	10.4	53	65.1	3.3	1.8	149.3	167.2	69.7	5525.7	121.6	1.2	461.6	6.2	89	82.9	30.7	882.7
TD	29	35	2012	26	2009	Male	White	White	Some college	No	BMI >= 30, no metabolic conditions	19.4	20.4	14	72.2	10.8	39.6	44.6	0.3	278.2	21.6	37.9	19.3	14.9	33	28.2	4.6	3.3	108.3	114.4	55.2	3775.3	162.4	1.7	534.2	5.1	82.4	80.6	25	1152.2
ASD	29	55	2013	24	2009	Female	White	White	High school/GED or less	No	BMI >= 30, no metabolic conditions	10.1	24.4	15.1	32.6	6.7	13.9	19.3	1.9	261.6	27.6	24.6	18.7	26.7	70.6	32.1	3.4	1.6	105	136.4	71.6	3177.7	112.8	0.9	459.1	4.2	43.3	79.3	15.9	634.1
ASD	31	50	2013	27	2009	Male	White	White	Some college	Yes	25 >= BMI < 30, no metabolic conditions	14.8	13.6	31.4	16.6	8.7	9.7	35.3	0.9	381.7	23.3	28	33.2	26.7	158.7	58	3.6	3.8	327	234.6	83	9812.2	157.6	2.1	80.3	5.3	153.6	124.8	30.7	1829.9
DD	20	45	2013	17	2009	Female	Hispanic, any race	Hispanic, any race	Some college	Yes	BMI < 25, no metabolic conditions	21.1	10	50.6	14.1	9.2	19.9	46.2	0.6	539.1	23.7	56.1	33.4	19	56.9	52.3	5.9	1.9	439.9	232	89.6	3705.6	247.7	3.1	338	2.4	152.2	105.6	15	2039.9
TD	35	42	2010	31	2007	Female	White	White	Bachelor degree	Yes	25 >= BMI < 30, no metabolic conditions	17.9	15.9	14.1	22.8	8.4	13.2	49.9	0.9	312.8	30.3	27	27.4	12.7	37.6	47.1	5.1	1.8	163.7	143.4	68.9	2567.9	119.7	2.1	429.1	4.1	100.2	52.6	14.8	1714
DD	29	45	2011	25	2007	Male	Hispanic, any race	Hispanic, any race	Some college	Yes	BMI < 25, no metabolic conditions	17.3	13.7	22.1	45.6	5	9.7	70.6	0.9	272.6	37.1	28.6	22.4	24.4	155.2	39.6	5.3	2.4	231.4	225.4	68.1	2474	118.6	2.8	437.6	4.1	91.9	116.6	20	1481.1
DS	41	NA	2013	37	2009	Female	White	White	Bachelor degree	Yes	BMI < 25, no metabolic conditions	17.1	15.3	43.9	37.7	11.7	17.3	51.4	1.2	271.6	22.7	40.7	24.3	13.9	49	44.4	10	1.4	232.1	258.9	58.9	3220.1	155.4	1.3	377	3.6	89.6	121.9	22.3	2423.8
TD	33	27	2010	31	2008	Male	White	White	Bachelor degree	No	Any hypertensive disorder without diabetes, at any BMI	26.1	29.7	37.8	105.6	12.1	16	104.1	1.6	267.4	33.7	41.2	27.2	12.4	104.3	53.9	5.7	2	236.8	200	54.1	2107.9	131.7	3	404.8	10.6	105	96.6	10.7	1795.3
DD	39	45	2013	36	2009	Female	Other or multi-racial	Asian	High school/GED or less	No	Any diabetes, at any BMI	19.3	21	34.4	13.7	8.6	11	39.1	0.9	443.2	36.1	21.2	28.9	22.6	94.9	36.1	2.4	1.1	209	237.7	70.2	3104.7	170.7	1.1	444.4	3.2	122.1	112.4	15.7	998.8
TD	47	52	2013	42	2009	Male	Other or multi-racial	White	Graduate or professional degree	Yes	25 >= BMI < 30, no metabolic conditions	25	16	35.3	6.4	5	14.7	49.9	0.6	395.4	30.8	35.1	21.4	17.4	85.1	51.9	9.4	2.1	220.3	226.3	82.7	3873.4	151.3	3.8	436.6	1.8	121.9	98.8	20	1016.3
DS	38	33	2010	35	2008	Female	Other or multi-racial	White	Bachelor degree	No	BMI < 25, no metabolic conditions	14.2	16.6	11.8	86.6	7	20.3	100.7	8.6	246	30.6	31.9	19	10.6	23	57.6	7.1	2.4	64.2	371.8	48	2997.3	96.9	2.6	500.7	5.4	105.6	84.8	16	2069
DS	46	52	2012	42	2007	Male	NA	White	Some college	No	BMI < 25, no metabolic conditions	19	10.7	8.3	12.1	6.4	10.2	36.4	1.2	325.2	38.4	45.7	26.8	24.6	110.4	50.3	20.3	1.9	142.1	374.6	64.6	3746.1	155.2	2	432.7	3.6	120.9	117.7	22.1	2302.3
ASD	44	43	2012	40	2008	Male	White	White	Bachelor degree	Yes	BMI < 25, no metabolic conditions	10.2	9.4	15.6	11.2	5.8	25.7	38.8	0.9	252.6	51.7	21.4	23.8	20.1	85.7	51.4	8.8	1	138.3	253.1	45.7	1210	82.1	1.6	94.9	3	45.3	93.6	10.9	1337.9
DS	36	54	2014	32	2010	Female	Hispanic, any race	White	Some college	No	25 >= BMI < 30, no metabolic conditions	13.1	9	12	15.4	6.6	9.2	37.3	0.7	368.4	29.6	52.4	13.8	11.2	52.4	38.4	2.8	1.9	79.2	293.2	62.8	4435.3	119.3	1.6	423.8	2.8	109.2	119.6	18.7	1294.8
DD	24	54	2010	19	2006	Male	Black	Black	Some college	No	BMI < 25, no metabolic conditions	16.2	16.6	47.8	12.3	9.6	8.3	53.7	2	338.4	21	38.7	15.2	16	203.3	63.7	1.9	3	200	314.6	65.2	4115.6	161.4	2	596.7	2.7	99.4	100.4	20	1384.6
TD	35	45	2013	32	2009	Male	Hispanic, any race	White	Bachelor degree	No	25 >= BMI < 30, no metabolic conditions	18.9	14.4	41.8	16.9	6	15.9	47.7	0.7	333.3	26	39.3	29.4	19.4	79.2	47.3	10.7	1.9	309.8	222.2	67.1	3358.4	175.6	1.4	262.4	3.7	119.7	112	14.7	1994.3
ASD	27	37	2011	24	2008	Male	White	White	Bachelor degree	No	BMI < 25, no metabolic conditions	10	5.8	35.8	4.8	4.7	14.4	62.1	1.8	376.9	25	36.2	21.2	11.4	125	59.6	50.1	1.9	163.7	369.1	59.4	2852.6	132.1	1.2	466.7	2.8	113.8	83.3	17.6	1324.4
ASD	32	40	2011	29	2008	Male	Other or multi-racial	Other or multi-racial	Some college	No	BMI < 25, no metabolic conditions	16.6	21.9	12.2	183.4	7.2	10.8	115.1	10.1	238.4	22.1	32.2	20.9	8.4	15.6	54.7	2.6	2.7	46	304.8	19.9	2883.8	91	2	384.1	6.1	74.1	79.8	19.7	1030.4
DS	41	NA	2012	38	2009	Male	White	White	Bachelor degree	Yes	BMI < 25, no metabolic conditions	19.2	11.7	48.3	12.2	8.8	22.9	54.1	0.8	362.8	20.2	36.4	23.1	18.1	89.8	53	3	2.7	237.1	280.4	29.9	3805.1	170.9	1.3	402.6	2.1	119.8	90.6	20.9	1400
ASD	29	25	2012	27	2010	Male	White	White	Bachelor degree	No	BMI < 25, no metabolic conditions	20.6	33	87.8	102	12.4	21.2	74.8	0.7	364	37	39.1	22.6	17.1	42	50.9	3.9	2.4	385.3	222.8	31	3272.9	157.8	2	499.1	5.1	134.8	113.1	18.1	1604.1
TD	37	45	2010	34	2006	Male	White	White	Bachelor degree	Yes	25 >= BMI < 30, no metabolic conditions	15.1	20.9	16.3	117.1	9.4	12.7	64.2	3.8	252.6	32.9	23.2	17.7	19.9	91.4	48.1	9.4	1.2	121.2	275.8	50	2076.2	94	1.4	449.1	5.2	60.1	89.8	12.1	1427
DD	27	54	2011	22	2006	Female	Hispanic, any race	White	Some college	No	BMI < 25, no metabolic conditions	17	13.2	9.6	10.1	11.2	13	48.8	0.8	344.1	29.8	22.3	22.1	24	87.1	36.7	4.8	1.9	105.1	116.2	31.7	3520	130.8	1.6	376.6	1.8	73.7	67.6	19.7	1335.9
DS	39	46	2012	35	2008	Male	White	White	Bachelor degree	Yes	BMI < 25, no metabolic conditions	22.1	27.8	45	72.3	9.2	19.2	39.9	0.8	394.4	31.2	29.1	25.4	24.7	91.7	47.6	7	2.2	223.7	168.3	54.1	3581.4	144.6	1.8	346	5.6	97.6	117.2	19.8	1894.2
TD	33	46	2011	29	2007	Male	White	White	Some college	Yes	BMI < 25, no metabolic conditions	15.3	6.7	36.8	9.9	17.3	25	49	1.2	410.6	37	47.3	34.8	15.2	81.4	91.7	5.1	2.3	163.1	291.4	52.4	3142.3	198.2	2.1	560.1	4.8	164.2	129.1	23.2	3128.4
DS	39	NA	2012	37	2010	Male	White	White	Graduate or professional degree	Yes	BMI < 25, no metabolic conditions	20.6	20	43.2	327.8	9.2	22	134.4	0.7	338.2	23.3	38.4	27	19.8	89	35.6	5.8	2.1	188.9	188.3	46.4	3080.7	95.7	2.6	424.2	8.9	97.6	108.1	17.4	1389.7
DD	26	57	2011	22	2006	Female	Hispanic, any race	Hispanic, any race	High school/GED or less	Yes	BMI >= 30, no metabolic conditions	21.3	20.8	33.7	15	13.6	15.4	51.7	2.4	406.7	31.9	63.4	47.2	18.6	116.7	70.7	7.9	2.2	176	213.9	75	3223.2	223.7	3.6	627.3	4	186.9	142.6	28.1	2881
DD	25	58	2010	21	2006	Female	Hispanic, any race	Hispanic, any race	Some college	No	BMI < 25, no metabolic conditions	21.1	17.6	13.7	68.9	6.3	10.9	78.3	4	329.8	16.9	44.8	35.1	22.1	163.4	52.6	5.2	2.3	157.7	413.1	69.1	3659.7	180.7	1.6	498	9.2	136.4	158.9	21.6	1147.2
TD	35	60	2011	30	2006	Male	Hispanic, any race	Hispanic, any race	High school/GED or less	No	25 >= BMI < 30, no metabolic conditions	19.3	28.8	19	37.3	11.3	15.4	46	2	250.7	23.8	39.7	25.2	12.3	126.9	42.7	3.7	2.1	159.3	187.7	67.6	3284.9	128	2.4	486.7	3.9	69.1	117	16	1768.1
TD	40	46	2011	36	2007	Male	Other or multi-racial	Asian	Graduate or professional degree	Yes	Any hypertensive disorder without diabetes, at any BMI	38.2	47.1	27.4	20.8	20.1	13.7	53.7	1.2	548	18.6	36.3	35.7	18.7	57.8	40.1	2.3	1.9	120.4	192.6	62.3	3907.6	279.6	3.1	456.9	7.1	166.9	108.2	15.7	1841.4
ASD	36	36	2010	33	2007	Female	Hispanic, any race	Hispanic, any race	Some college	Yes	Any hypertensive disorder without diabetes, at any BMI	36.2	27.3	59.4	36.1	15.6	11	64.7	1.9	508.4	32	39.6	34.6	16.9	150.6	77.1	4.6	2.2	255.4	191.1	39	4804.2	259.3	3.4	725.2	5.9	148.3	164.1	23.8	2161.3
ASD	34	59	2013	29	2008	Male	Other or multi-racial	Black	Graduate or professional degree	Yes	BMI < 25, no metabolic conditions	23.1	23.6	30.3	10.1	9.4	19.9	53.2	0.7	450.6	24.8	48.4	22	18.2	66.9	72	9.2	3.3	236.9	318.3	69.6	6276.7	158.6	1.9	496.9	5	132.9	113.6	30.3	1784.7
DD	41	53	2010	37	2006	Female	White	White	Bachelor degree	Yes	Any diabetes, at any BMI	10.4	23.6	15.6	61.8	5.3	12.4	89.7	3.9	207.2	46.8	28.2	21.7	15	78.2	51.7	8.3	2.2	150.7	181	20.7	2342.4	104.7	1.6	422.7	3.8	61.8	86.3	15.9	1403.7
ASD	39	50	2011	35	2007	Female	White	White	Some college	Yes	BMI < 25, no metabolic conditions	23	22.6	26.1	26.8	13.6	20.9	46.7	2.2	456	49.4	58.2	24.7	27.7	162.3	57.3	10.2	2	156.6	622.3	62.7	4309.1	149.4	3.1	716	4.7	130	149.2	22.8	1993.1
TD	30	44	2013	27	2009	Male	White	White	Bachelor degree	Yes	BMI < 25, no metabolic conditions	20.3	16.3	17.1	17.4	14.2	6.8	32.4	0.3	410.3	39.6	56.1	29.7	28.1	134	62.1	6.9	3.1	278.4	268.7	88	7787.1	179.1	2.2	76.9	4.1	141.1	120.1	27.4	2174.3
DS	25	47	2011	21	2007	Female	White	White	Some college	Yes	Any diabetes, at any BMI	44.1	33.3	35.3	22.3	12.9	28	67.1	3.6	668.1	48.7	52	30.1	15.8	65.4	78	213.1	4.3	132.7	281.6	85.1	5765.6	252.1	2.3	570.1	6.9	187.3	99.9	29	2578.6
TD	36	57	2014	31	2009	Female	Other or multi-racial	Other or multi-racial	High school/GED or less	No	BMI >= 30, no metabolic conditions	18.3	8.8	17.7	5.2	6.9	10.7	23.4	0.7	323.2	43.9	41.4	34.6	15.1	143.7	62.7	4.8	1.7	116.2	388.8	64.9	4354	159	1.7	514.8	2.9	88.6	133.2	23.9	1868.8
DD	34	44	2014	30	2010	Male	White	White	Some college	Yes	BMI >= 30, no metabolic conditions	24.7	21.9	9.7	65.7	10.2	9	36.4	2.8	325.8	24.1	38.2	32	16.2	230.9	54.4	3.2	2.8	122.9	167.2	59.4	3347	155	2.9	429.7	6.4	103.1	97.7	24.4	1389.4
TD	31	54	2011	27	2007	Male	Hispanic, any race	Hispanic, any race	High school/GED or less	Yes	25 >= BMI < 30, no metabolic conditions	27.2	18	29.2	17.2	8.2	13.3	26.2	0.8	402.6	27	45.2	34	16.8	98.6	46.8	6.2	2.3	279.7	189.2	103.9	4013.3	190.6	1.7	202.2	3.7	119.6	132.9	18.1	2337.2
TD	33	54	2010	29	2005	Male	Other or multi-racial	White	Graduate or professional degree	Yes	BMI >= 30, no metabolic conditions	15.6	15.1	17.6	8.1	10.2	12	31.2	2.2	278.9	31.2	23.8	23.8	15.7	58	45.8	2.7	1.7	91.6	114.8	52.7	2660.8	116	1.6	432.4	3.4	91.7	67.1	13.6	1616
ASD	34	49	2011	30	2006	Female	White	White	Bachelor degree	Yes	BMI < 25, no metabolic conditions	16.3	13.3	22.7	63.3	9.9	14.3	74.6	3.3	373	29.4	39	35.6	19.2	104.9	63.6	8.1	2	151.9	279.6	41	2843	150.4	1.9	663.6	7	118.7	137.6	20	1386
DS	35	44	2015	31	2011	Female	Hispanic, any race	Hispanic, any race	Bachelor degree	Yes	25 >= BMI < 30, no metabolic conditions	20.8	18.3	12.6	30.1	18.2	7.9	34.6	0.8	459.4	46.7	56.9	33.4	16.1	18.1	55.4	3.2	3.6	71.2	309.7	65.6	4550.6	184.7	2.4	611.6	5.6	96	189.3	27.8	1492.9
TD	37	42	2011	33	2008	Male	NA	Other or multi-racial	Bachelor degree	No	BMI < 25, no metabolic conditions	22.8	26.7	28.7	42.3	7	10.9	31.2	0.7	415	31.1	38.6	29.1	15	181.2	41.7	4.7	2.8	299.2	251	47.1	5758.4	150.2	1.4	279.1	5.7	102.8	101.7	31.6	971.2
DD	26	47	2012	22	2008	Male	White	White	Some college	No	BMI < 25, no metabolic conditions	19.6	8.9	37.1	14	5.2	7	33.6	0.4	407.1	38.4	44.9	35.8	21.3	161.4	74.1	4.2	2	255.1	415.4	56.9	4512.4	135.9	2.3	541.6	6.2	159.8	163.8	22.1	2393.8
DD	38	48	2012	34	2008	Male	White	White	Some college	Yes	BMI < 25, no metabolic conditions	24.9	13.7	16.8	24.3	7.9	14.6	33.2	1.4	668.6	24.7	43.9	36	18	65.1	64.7	2.6	2.2	131.2	422.1	51	3369	171	2	603.7	5.4	158.2	145.8	22.4	1166
TD	32	52	2011	27	2007	Male	White	White	Bachelor degree	No	25 >= BMI < 30, no metabolic conditions	27.7	37.2	11.4	93.1	9	8.4	52.9	1.8	298.6	58.8	43.2	33.8	14	75.3	54.1	4.1	1.7	114.8	319.4	76.9	3251.3	185	1.4	409.1	7.8	114.4	149.3	13.2	1452
ASD	33	27	2014	31	2011	Male	Other or multi-racial	Asian	Bachelor degree	No	BMI >= 30, no metabolic conditions	33.6	43.3	36.3	25.9	16	11	32.3	1.7	404.6	37.4	41.9	44	18	131.6	44.8	3	2.9	219.2	145.4	74.4	4620.3	152.4	3.3	428.4	7.4	103.6	93.6	15.2	1846.3
DD	28	43	2012	24	2008	Female	Hispanic, any race	White	High school/GED or less	No	BMI >= 30, no metabolic conditions	25.7	26.2	22.1	30.9	10.7	12.9	22	1.7	421.6	45.8	43	44.1	27.8	170.8	62.3	3.7	2.1	158.2	212.6	86	3269.1	193.9	2.4	449.2	6.3	109.1	108.9	23.7	1801.4
TD	33	50	2013	28	2009	Male	White	White	High school/GED or less	Yes	BMI < 25, no metabolic conditions	24	19.6	47.9	11.9	7	18.9	42.8	1.1	387	24.4	35.6	32.4	20.9	65.2	51.8	4.6	1.8	375.6	259.8	69.2	4541	153.9	1.7	257.9	6.4	178.9	117.4	17.2	1696.1
DS	41	57	2011	36	2006	Male	White	White	Bachelor degree	No	25 >= BMI < 30, no metabolic conditions	31.1	14.4	54.6	12.1	9	16.1	63.7	1.2	548.7	41.3	72.3	40.4	20.6	97.8	67.3	5.7	2.3	253.2	375.3	59.3	2952.3	232	3.2	547.1	3.7	131.9	134.2	23.2	1516.9
TD	32	41	2011	29	2008	Male	Hispanic, any race	White	Some college	No	25 >= BMI < 30, no metabolic conditions	14.2	13.7	32.8	38.8	6.8	9	52.3	2	312.7	33.7	55.7	29.6	17.9	97.4	58.6	4.7	2.4	213.2	169.4	87.1	4049.1	160.4	2.1	446.2	4.9	125	71	14.2	2126.8
TD	34	53	2011	29	2007	Male	White	White	Bachelor degree	Yes	25 >= BMI < 30, no metabolic conditions	19.8	11.2	23.2	11.9	7	18.8	44.9	1.7	592.3	41.4	95.3	40.6	14.4	40.9	93.4	5.9	3.7	111.7	373	131.7	4519.6	167	2.6	533.3	3.7	206.1	144	18.2	1961.1
DS	42	45	2013	38	2009	Female	White	White	Bachelor degree	Yes	BMI < 25, no metabolic conditions	13.8	7.8	50	6	5.4	17.4	31.3	1.3	561.3	45.1	69.8	28.1	19.3	127.8	63.8	14.9	3.3	426.2	369.7	105.3	3013	162	1.2	503.6	3.8	124.9	145.8	19.8	1705.4
DS	30	51	2011	25	2007	Female	Hispanic, any race	Hispanic, any race	Some college	No	BMI >= 30, no metabolic conditions	20.6	23.4	18.1	44	11.1	9.9	39.3	3.6	366.4	31.8	43.1	32.1	12.6	46.8	56	4.2	3.2	110.4	302.4	66.7	4170	140.1	2.4	666.3	7.9	120.7	122.6	26.6	2147.3
TD	22	38	2010	19	2006	Male	Hispanic, any race	Hispanic, any race	Some college	No	BMI < 25, no metabolic conditions	41	22.9	26.8	9.4	11.3	12.1	48.3	1.6	562.2	40.3	67.9	41.4	19.3	138.6	79.1	6.1	4.9	139.1	381.8	95.7	9728.1	251	2.9	179.7	6.2	219.6	164.3	37.2	2303.9
TD	31	34	2012	28	2009	Female	White	White	Some college	Yes	BMI < 25, no metabolic conditions	14.1	6.1	58.3	4.2	3.8	20.4	25	0.4	454.6	34.6	37.6	29.4	18.4	73	48.9	8.8	2	474.6	280.1	61.9	2893.2	148.2	1.8	429.8	3.2	138.1	121.3	24.1	1834.7
DS	46	46	2011	42	2007	Female	White	White	Graduate or professional degree	Yes	BMI < 25, no metabolic conditions	18.7	13.1	13.9	100.3	4.2	19.7	59.2	2.9	371	32.9	37.4	36.7	14	90.8	52.4	3.4	2	124.3	290.6	72.6	4243	151.3	1.9	483.2	7.3	137.4	124	19.6	1356.1
ASD	42	57	2013	38	2008	Male	White	White	Bachelor degree	No	Any hypertensive disorder without diabetes, at any BMI	23.6	16	54.1	10	8	16.1	35	1	520	40.3	35	29.8	25.4	123.3	69.3	6.4	2.6	311.8	233.2	66.4	3539.8	153.3	2.1	478.7	3.1	111.1	76.3	19.9	1553.4
TD	32	45	2010	29	2007	Male	Hispanic, any race	Hispanic, any race	High school/GED or less	No	Any hypertensive disorder without diabetes, at any BMI	27.1	40.3	16.9	108	13.1	12	86	7	259.3	30.7	36.8	30.8	13.9	57	50.4	3.6	2.7	113.2	163.8	65.4	3174.3	156.3	2.6	680.1	12.3	114	88.7	21.2	1804.9
TD	34	41	2012	31	2008	Male	Other or multi-racial	White	Some college	No	BMI < 25, no metabolic conditions	25.8	23.3	64.9	95.1	8.6	26.7	30.9	0.7	447	26.4	39.7	24.8	45.2	114.2	66.4	7.7	2.1	367.6	378.8	86.3	4470.9	188.9	2.2	429.1	5.9	199.6	176.3	26.7	2212.3
DS	39	49	2011	35	2007	Male	Hispanic, any race	Hispanic, any race	High school/GED or less	Yes	Any diabetes, at any BMI	19.4	29.3	18.1	188.3	8.9	16.3	60.1	4.3	475.7	58.1	41.9	33.6	16.9	59.7	58.6	4.3	3.7	98.4	276.1	79.9	6359.8	176.9	2.7	634.4	13.1	105.3	117.4	30.3	1676.1
TD	35	39	2012	32	2008	Male	Other or multi-racial	White	Bachelor degree	Yes	BMI < 25, no metabolic conditions	18.6	15.8	13.9	57.8	10	11.4	37.2	2.2	273.8	22.3	33.6	21.2	13.2	160.2	55.4	10.1	1.8	135.9	194.3	66.4	2406.8	105.1	1.3	423.2	5	72.9	150.1	18.6	1963.9
TD	33	41	2010	30	2006	Female	White	White	Bachelor degree	Yes	Any hypertensive disorder without diabetes, at any BMI	29.2	25.9	12	9.9	11.8	11	30.1	2.1	337.4	33.3	46.4	22.7	10.6	24.6	60.8	5.2	2.3	71.8	249	63.8	3079.1	114.7	2	504.9	4.4	125.6	107.3	15.7	2152.3
DD	43	42	2012	39	2009	Female	Hispanic, any race	Hispanic, any race	High school/GED or less	Yes	Any diabetes, at any BMI	20.4	23.3	102.4	33.9	7.7	21.8	35.8	0.7	400.8	22.1	23.2	28.7	23.4	178.9	43.9	4.3	2	326.6	205.7	65.3	4751	128.2	1.6	355.9	4.6	114.2	114.2	27.7	1715.7
DS	41	47	2012	38	2008	Male	NA	Other or multi-racial	High school/GED or less	Yes	BMI < 25, no metabolic conditions	16.8	14.2	31.6	11.4	8	23.8	34.2	0.7	277	21.3	33	28.2	17.2	102.2	35.1	6	2.2	255.1	163.4	62	3433.6	125.9	1.4	338.6	3.7	84.4	81.4	26.1	1883.2
DD	34	44	2014	31	2010	Female	Black	Black	Some college	No	BMI >= 30, no metabolic conditions	16.2	9	20.3	20.4	7.1	11.2	31.3	0.9	273.3	41	36.6	21.6	11.9	99.3	58.3	7.8	1.2	123.6	272.7	48.7	2898.9	145.1	2.1	449.9	6.4	80.9	125.1	19.3	1612.1
TD	43	46	2010	39	2007	Male	Hispanic, any race	Hispanic, any race	Graduate or professional degree	Yes	BMI < 25, no metabolic conditions	12	14	20.6	6.8	5	7.9	48.9	1.7	289.6	21.6	29.9	11.6	24.8	106.9	37.2	5	7.8	115.2	206.8	66.4	13198.8	106.1	1.1	44.2	1.7	62	74.1	42.8	1108.6
TD	34	45	2012	30	2008	Male	Hispanic, any race	White	Some college	Yes	Any diabetes, at any BMI	12.3	28	42.7	71.7	12	13.7	52	0.2	250	41.3	33	19.4	15.4	70.3	37.4	5.7	1.8	327.9	206.2	60.7	3853.9	103.1	1.4	413.9	5	72.8	118.7	21.2	1498.9
TD	39	58	2011	34	2006	Male	Black	Black	Some college	No	BMI >= 30, no metabolic conditions	15.8	9.3	41.1	4.4	4.3	11	30.4	1	438	27.2	42.6	33.3	20	101.7	55	1.3	2.1	265.8	229.1	59.3	4067.9	165.7	1.9	330	3.1	146	116.1	19	975.7
TD	40	35	2010	37	2007	Female	White	White	Some college	No	BMI >= 30, no metabolic conditions	21.4	22.3	22.4	38.7	10.6	14.9	31.6	3.7	320.3	30.8	47.1	24.8	16.4	114.2	56	2.8	1.6	230.6	275	60.3	2565.8	129.6	2	442.1	5.1	102.9	147.2	15.4	1798.6
ASD	34	44	2013	30	2009	Male	Black	Black	Some college	No	BMI >= 30, no metabolic conditions	20.2	15.7	29.3	14.4	12.7	16.9	46.2	0.3	299.3	31.6	38	25	16.8	105.2	53.6	1.6	2.1	216.4	157.9	75.1	5156.3	140.3	1.1	713.9	2.2	83.6	112.6	32.2	1491.6
TD	33	55	2012	28	2007	Male	Other or multi-racial	White	Bachelor degree	No	BMI >= 30, no metabolic conditions	13.6	8.1	8.6	6.1	6.1	11.7	23.1	1.2	373.1	35.8	38.1	24.2	19.9	86.3	50.9	2.1	2	134.7	148.9	76.3	3543.1	194.8	1.8	355.4	2	97.9	95.9	23.7	1434.6
TD	40	37	2011	37	2008	Female	Other or multi-racial	Asian	Bachelor degree	Yes	BMI < 25, no metabolic conditions	18.1	17.8	13.7	15.9	7.2	11.8	38.1	0.9	268.4	37.4	32.4	32.6	13.8	101	35.9	4	1.4	100.7	233.4	70.9	2438.6	123	1.8	479.3	6.1	106.7	117.9	20.4	1579.8
DS	44	51	2012	40	2008	Female	White	White	Some college	No	Any diabetes, at any BMI	11.8	9.3	27	14.4	3.9	20.2	23.7	0.7	475.8	56.2	33.8	25.3	17.4	65.3	69.9	11.8	2.1	207.3	422	77.3	3248.2	136.1	1.6	294	3.3	101.4	140.9	20	1887.4
TD	24	44	2013	20	2009	Male	NA	Hispanic, any race	Some college	No	25 >= BMI < 30, no metabolic conditions	10.7	9.3	16.1	9.1	4.7	21.7	25.6	0.6	305.2	32.6	44.2	14.1	26.7	77.7	36.7	2.1	3.3	72	160.8	76	6134.3	131.8	1	91.4	2.1	65.4	73.2	33.4	863.1
ASD	29	27	2013	26	2010	Female	Other or multi-racial	Asian	Some college	No	25 >= BMI < 30, no metabolic conditions	22.7	12.1	16.2	6	5.7	10.8	22.7	1.3	431.8	75.7	38.4	43.1	18.4	87.9	34.9	1.7	1.4	197.3	222.9	71.4	4071.6	166.3	1.6	469.7	4	107.9	130.8	18.7	857.4
ASD	36	31	2010	34	2007	Male	Hispanic, any race	Hispanic, any race	Bachelor degree	Yes	Any diabetes, at any BMI	14.6	7.2	41.3	5.2	4.6	16.4	28.9	0.9	309.6	36.6	22.6	31.8	48.9	173.1	49.1	2.4	2.6	166.8	173.7	64.3	2601.6	133.1	2	397.8	2.1	71.4	90.4	13.8	1657.4
TD	38	54	2011	34	2006	Male	Hispanic, any race	Hispanic, any race	High school/GED or less	Yes	BMI >= 30, no metabolic conditions	19	25.3	10.6	12.7	10.8	11.1	42.9	1	331.4	39.2	32.8	26.9	18.8	92.8	54.7	8.8	1.6	132.1	179.8	60.9	2797.9	152.4	1.7	439.4	3.8	90	111	15.8	1588.8
ASD	22	45	2013	19	2009	Male	Hispanic, any race	Hispanic, any race	High school/GED or less	No	Any hypertensive disorder without diabetes, at any BMI	23.6	34.2	45.4	24.8	14.1	14.7	32.2	1	389.6	42.1	27.1	35.3	22.9	235.6	38.4	3.3	3.2	299.6	159.3	59.6	6265.6	162.9	2	464.9	5.2	104	113.2	36.6	1364.7
DD	31	50	2013	27	2009	Female	Hispanic, any race	Hispanic, any race	High school/GED or less	No	25 >= BMI < 30, no metabolic conditions	23.2	19.7	9.4	41.2	7.1	8	30.1	1.3	340.1	62	44.2	23.3	28.9	139.6	44.3	3.3	2.3	226.1	343.4	73.7	2942.1	166.3	1.6	377.4	4.8	125.6	152.4	21.4	1132.7
TD	38	27	2011	36	2008	Male	White	White	Graduate or professional degree	Yes	BMI < 25, no metabolic conditions	15.9	7.8	33.9	12.3	7.3	18.3	34.1	1.1	328.6	33.4	43.3	20.8	15	147.9	52.3	8.9	2	262.2	301.7	62.9	2197.4	154.1	1.9	490.6	2.9	124.7	102.9	16.3	1957
DD	28	54	2012	24	2007	Female	Black	Black	Some college	No	BMI < 25, no metabolic conditions	22.6	23.4	19.1	26.3	10.4	9.7	32.2	1.6	307.9	55	46.4	22.9	15.9	109.3	43.9	2.2	2.1	161.7	302.7	64.1	2519.6	130.9	2.7	461.8	6.2	91.9	146.3	21.2	1476.4
ASD	24	30	2013	21	2010	Male	Hispanic, any race	Hispanic, any race	Some college	No	Any diabetes, at any BMI	18.3	14.7	18.1	8.8	7.8	12.9	24.3	0.4	352.6	36.7	34.8	31.4	16.1	94.8	45	4	1.1	178.1	139	69.8	4664	174.3	3.2	343.7	3.6	110.4	102.1	27.3	1188.3
DS	40	32	2014	38	2012	Male	White	White	Graduate or professional degree	No	25 >= BMI < 30, no metabolic conditions	19.6	15.6	11.2	58.4	6.6	26.6	46.9	0.7	260.4	32.1	38.3	25.9	12.2	103.2	49.7	6	1.7	117.2	289.8	65.1	3924.2	130.3	1.7	542.1	5.6	128	124.9	18.7	1667.8
TD	33	53	2011	28	2006	Male	Other or multi-racial	Other or multi-racial	Graduate or professional degree	Yes	BMI < 25, no metabolic conditions	16	15.6	9.7	10.1	6.1	15	47.8	1.3	358.8	36.2	42.3	24.8	11.6	63.9	48.9	7.8	1.9	76.6	391.8	52.6	5317.3	119.4	1.4	486	3.6	100.2	112.8	25.2	1396.1
ASD	38	44	2011	34	2008	Female	Hispanic, any race	Asian	Bachelor degree	Yes	BMI >= 30, no metabolic conditions	20.6	18.9	17.9	12	11.4	15.7	37.3	1.7	333.9	26.2	32.4	18.9	9.6	52.8	50.7	6	2.1	104.3	128	64.3	3743.8	145.9	2.1	568	3.9	86.7	76.2	17.9	1584.7
DS	43	52	2015	39	2010	Male	Hispanic, any race	Hispanic, any race	Some college	Yes	BMI >= 30, no metabolic conditions	20.9	16.6	16.6	7.2	8	6	31.6	1.6	419	53.9	39.2	32.8	17.1	53.9	60.1	5	2.6	106.6	178.1	65.2	3098.9	193.8	2.3	357.2	3.8	109.3	107.4	21.2	1937.7
TD	32	29	2012	30	2010	Male	White	White	Bachelor degree	Yes	BMI < 25, no metabolic conditions	18.4	18.6	24	46.9	5	9.3	46.6	0.6	273	21.3	27.9	34.1	20.4	150.3	48	4.7	2.6	395	274.3	68.9	5666.1	161.7	1.9	35.7	6.4	142.2	112.8	22.1	961.7
DS	31	25	2012	29	2010	Female	White	White	Some college	Yes	BMI < 25, no metabolic conditions	9.6	5.4	32.8	13	4.6	10.6	25.1	0.8	282.6	32.1	42.4	21.6	18.9	141	52.9	5.9	2.8	195.7	300.9	68.7	2639.7	122.8	1.4	482.8	2.9	91.1	108.4	15.6	1199.2
ASD	23	49	2012	19	2008	Male	Asian	Asian	High school/GED or less	Yes	Any hypertensive disorder without diabetes, at any BMI	16.8	19.3	30.9	118.3	7.8	15.7	46.8	2.8	282.8	28.6	38.1	36.6	16.8	123.3	50.1	4.2	1.9	243	292.6	54.3	3090.2	117.7	2.2	553.3	10	78.1	106	15.6	1508.2
ASD	35	34	2013	32	2011	Male	Other or multi-racial	Asian	Bachelor degree	Yes	25 >= BMI < 30, no metabolic conditions	41.4	26.9	12.4	12.2	19.2	15.3	46	0.7	417.1	38.8	46.1	47.9	17.6	117.2	39.6	2.9	1.6	225.7	185.9	65	2875.4	168.8	3.1	358.1	6.9	118.9	126.3	16.6	1966.6
ASD	26	52	2013	22	2008	Male	Asian	Asian	Bachelor degree	No	BMI < 25, no metabolic conditions	12.2	16.8	35.9	9.3	6.2	9.4	25	0.7	420.3	35.9	40.6	22.1	21.4	181.8	45.9	10.3	2.9	215.1	338.3	85	5645	128.1	2.3	61.7	2.2	125.6	117	23.2	1727.9
DD	35	42	2011	31	2007	Female	Hispanic, any race	Black	Some college	No	Any diabetes, at any BMI	23.9	27.8	17.7	23.2	7.4	15.4	49.8	2	298	24.4	22.4	24.7	14.6	108.2	43.4	3.8	2	138.9	216.7	45.6	2775.4	94.8	1.2	615.4	4.4	66	72.6	17.8	815
ASD	33	31	2011	30	2008	Male	Asian	Asian	Graduate or professional degree	Yes	Any diabetes, at any BMI	26	15.4	25.3	30.7	5.4	15.1	52.2	1.3	518.3	49.3	57	31.9	13.7	215.3	44.8	2.9	2.6	333.8	444.1	50	4169	141	2.3	521.7	4.6	141.8	192.6	23.2	1201.6
TD	35	32	2011	33	2009	Female	White	White	Bachelor degree	No	BMI < 25, no metabolic conditions	18.9	41.6	27.6	203.8	10	8.4	140.3	4.3	324.6	25.1	40.8	31.4	22.1	163.1	64.9	12.3	3.4	201.1	254.8	74.4	5482.8	140.1	2.2	418.4	11.9	99.9	106.4	30.1	1885.9
DD	40	31	2012	37	2009	Female	Other or multi-racial	Black	Bachelor degree	No	BMI < 25, no metabolic conditions	17.6	18.1	30.4	32.7	8.6	14.2	32.9	0.8	340.9	26.1	41.2	21.7	14.6	93.6	58	5.1	1.7	200.6	326.4	73.7	3541.6	148	1.3	636.2	5	73.6	133.1	18.6	1380.9
ASD	38	24	2013	36	2011	Male	Hispanic, any race	Hispanic, any race	Some college	Yes	25 >= BMI < 30, no metabolic conditions	18.8	8	58.7	8.1	5.9	11.7	30	1.9	580.2	39.6	60.3	37.4	21.7	146.9	62.6	3.7	2.3	229	259.7	93.3	3678.3	204.6	2.8	445.8	3.9	216.8	125.4	15.4	1720.7
TD	41	42	2012	38	2009	Male	White	White	Bachelor degree	Yes	BMI < 25, no metabolic conditions	24	22.7	62.1	44.9	12	16.4	39.6	0.7	369.1	24.8	34	30.2	24.2	80.3	49.4	5	2.2	383.6	169.8	78.2	3086.1	157.1	1.8	357	7.3	96.1	107.6	17.2	2158.4
DS	37	49	2015	33	2010	Male	Hispanic, any race	Hispanic, any race	High school/GED or less	No	25 >= BMI < 30, no metabolic conditions	32.9	19.4	10	13.8	10.6	10.9	28.2	1.3	531.3	33.7	56.4	20.9	10.7	40.4	56	6.2	2.6	66.3	272.4	85.2	4239.8	217.9	1.9	374	5.1	106.2	147.9	22.2	1924.2
DD	43	53	2010	39	2006	Female	Hispanic, any race	Hispanic, any race	High school/GED or less	Yes	BMI >= 30, no metabolic conditions	20.6	19.9	24.3	28.1	8.7	11.3	53.7	2.7	271	41.8	28.3	24.1	22.1	103.2	46.3	768.9	1.7	137.9	168.4	67.4	3083.9	183.9	1.9	554.1	5.1	105.9	98.3	22.8	1620.8
DD	33	45	2011	30	2007	Male	Hispanic, any race	White	Some college	Yes	BMI < 25, no metabolic conditions	19.3	16.2	20.8	7.8	7	14.1	45.7	0.7	365.1	44.1	61.4	35.6	22.6	217	60.9	3.2	2.1	199.6	247.7	99.8	5510.1	173.8	1.8	484	6.1	120.3	137.2	28	2503.8
TD	25	33	2011	22	2008	Male	White	White	Some college	No	25 >= BMI < 30, no metabolic conditions	22.1	16.8	20.7	53.9	6	12.2	68.8	2.4	363.2	42.6	44.2	33.1	11.6	42.6	56.4	4.4	2.8	79.7	225.7	71.6	3823.7	133.9	2.1	626.1	7.2	114.4	121	18.9	1557.6
ASD	42	49	2010	38	2006	Female	Hispanic, any race	White	Bachelor degree	Yes	BMI >= 30, no metabolic conditions	28.3	27.9	32.9	60.6	12.1	13.3	51.2	4.7	410	17.1	34.6	32.8	15.2	112.1	62.4	3.9	2.2	148.9	193.4	58	2513.1	128.7	2	475.8	7.9	110.6	114.6	14	2307.4
TD	33	45	2012	29	2008	Male	White	White	Graduate or professional degree	Yes	25 >= BMI < 30, no metabolic conditions	28.6	25.8	30.4	13.8	9.8	9.4	52.4	0.9	342.1	28.4	41.7	30.2	22.9	124.6	58.2	9.2	3	453.4	224.4	48.3	6578.1	141.8	1.7	39.7	3.8	135.1	131.3	23.8	1482.1
ASD	36	29	2013	34	2010	Male	Hispanic, any race	Hispanic, any race	Bachelor degree	Yes	Any hypertensive disorder without diabetes, at any BMI	12.1	26.6	55.2	92.1	15.4	13.2	61.2	1.1	310.4	38.7	32.6	28.8	22.7	89.2	46.3	4.3	2.3	320.4	232	72.1	3944.9	112.3	2.3	439	8	85.3	107.1	18.3	1948.8
TD	30	28	2012	28	2010	Male	Other or multi-racial	White	Some college	No	Any diabetes, at any BMI	40.1	72.1	25.3	411.4	15.2	26.3	130.2	3.1	419.9	21.1	34.1	23.6	13.7	87.7	47.6	5.1	4.3	124.9	221.8	55.4	3912.3	167	1.4	605.8	9.4	97.3	110.8	25.1	1291.4
ASD	26	38	2011	23	2008	Male	Hispanic, any race	White	Bachelor degree	Yes	BMI >= 30, no metabolic conditions	28.3	24.3	18.2	14.8	9.4	14.6	49.9	1.7	386	37.4	39.2	39.8	17	187.6	47.3	3.8	3	159.2	192.1	41.2	5382.1	211.3	2.4	365.8	4.1	128.6	95.2	29.1	2171.3
ASD	34	58	2013	30	2009	Female	Hispanic, any race	Hispanic, any race	Some college	Yes	BMI < 25, no metabolic conditions	28.1	21	96	9.2	9.1	15.4	55.4	0.6	609.1	44	43.3	40.2	29.9	200.2	71	5	2.1	466.8	235.7	98.7	6713.3	204.8	1.9	163.6	5	158.8	101	29.7	3035.6
ASD	34	57	2011	29	2006	Female	White	White	High school/GED or less	Yes	25 >= BMI < 30, no metabolic conditions	20.1	13.6	25.7	46.9	6.4	15.1	57.7	1.7	392.2	36.7	31.9	35.2	17.1	104.9	54.7	6.9	2	126.1	244.1	68.3	2503.9	156.2	1.7	515.4	7.1	119.9	118.6	17.7	1489.1
DD	25	45	2011	22	2007	Male	White	White	Some college	No	25 >= BMI < 30, no metabolic conditions	24.8	23.9	105.2	58	11.8	19.2	52.7	2.9	503.1	38.3	49.9	49.3	23.3	147.3	60.8	9.1	3.9	313.6	247.6	83.2	3285.3	178.1	4.2	656.3	8.3	150.2	120	21.3	2308.9
TD	37	52	2011	32	2007	Male	White	White	Some college	Yes	BMI < 25, no metabolic conditions	39	36	61.3	15.4	15.8	15.3	48.4	1	541.2	42.8	47.8	39.9	37.9	163.6	63.3	3.2	2.4	273	449.4	118.3	5654.4	205.1	3.7	477.2	5.8	164.3	174.4	26.6	2065.7
ASD	27	36	2010	24	2007	Male	Hispanic, any race	Other or multi-racial	Some college	No	BMI >= 30, no metabolic conditions	16.1	10.9	27.8	57.8	6.7	14.3	42.4	0.9	318.4	62.9	41.9	29.9	20.4	199	53.4	1.2	2.3	201.6	179.4	81.8	3868.6	146.2	1.9	579.6	8.9	101.9	103.9	21.8	1050.4
ASD	37	29	2011	34	2009	Male	Hispanic, any race	White	Bachelor degree	No	BMI < 25, no metabolic conditions	14.7	11.1	22.7	32.1	6.2	18.6	47.1	1.6	432	32.4	63.7	32.3	15.1	48	80.7	11.3	3.2	89.6	304.2	75.3	4848.8	209	2.7	543.4	7.2	157.7	112.6	20.3	1689.2
DS	29	57	2010	24	2005	Male	Hispanic, any race	Hispanic, any race	High school/GED or less	No	BMI < 25, no metabolic conditions	26	15.1	17.6	56.7	5.9	16.8	69.2	2.9	430.1	58.4	46.1	44.1	19.6	70.8	57.8	8.3	3.1	96.3	474.8	82.8	5832.9	191.9	2.6	688.3	9.9	163	182.6	40.1	1562.8
DD	31	55	2011	27	2006	Male	Hispanic, any race	Hispanic, any race	High school/GED or less	No	25 >= BMI < 30, no metabolic conditions	26.9	41.1	40.3	25.6	15.2	18.1	87.4	4.8	450	66.1	46	34.4	13	86.6	52.2	6.4	3.6	153.8	181.8	75.7	4543.3	198	2.9	434.4	5.6	108.4	109.9	21	2329.9
TD	40	50	2013	35	2009	Male	White	White	Some college	Yes	BMI >= 30, no metabolic conditions	17.2	20.3	41.2	114.1	5.6	9.6	91.6	0.9	321.3	40.3	30.9	25.7	24.6	267.4	56.1	4	2.3	405.8	215.8	76.3	8029.1	144.8	1.7	149.6	6.7	114.7	111.4	43.8	1951.9
DS	44	46	2014	40	2010	Male	Other or multi-racial	White	Bachelor degree	Yes	BMI < 25, no metabolic conditions	13.7	12	11.6	28.6	5.8	9.6	50.9	1	288.2	42.2	25.3	21.8	14.2	64.1	51.2	3.7	2.2	102.6	184.3	59.6	2911.7	124.8	1.1	521.3	3.9	86.3	100.6	19.2	1081.2
TD	27	39	2011	24	2008	Male	White	White	Some college	No	BMI >= 30, no metabolic conditions	14.3	15.4	41.3	42.3	7.2	14.3	64.4	1.8	361.3	38.1	51.7	30.1	21.6	115.3	53.7	4.9	2.6	201.7	267.3	59.2	3714.4	182.6	1.2	337.8	4.9	90.7	123.8	20.9	1102.9
TD	37	56	2013	33	2008	Male	Asian	Asian	Graduate or professional degree	Yes	Any diabetes, at any BMI	33.4	18.1	53.7	11.7	12.3	20.1	84.6	0.8	667.3	48.6	92.1	42.1	22.8	114	80.8	7.9	2.1	462.1	643.3	126.4	4561	255.3	2.6	473.2	6	193.8	219.9	26.1	1620.6
DD	46	52	2010	41	2006	Male	Hispanic, any race	White	Graduate or professional degree	Yes	BMI < 25, no metabolic conditions	19.6	23.2	48.6	99.6	8.7	15.3	102.3	2.4	360	32.2	46.1	34.2	17.8	205.1	54.8	9.7	2.3	340.7	222.6	77.2	4738.1	140.4	2.1	558.7	8.1	114.1	117.1	26.4	1637.4
TD	32	55	2012	27	2007	Female	Hispanic, any race	Hispanic, any race	Some college	Yes	BMI >= 30, no metabolic conditions	13.3	4.4	4.4	2.7	4.3	9.4	44.2	0.3	326	40.2	40.1	29.4	20.9	151	41.1	6	1.6	141.2	228.3	67	2476.7	180.4	2.1	366.9	2.7	118.6	122.1	22.9	1381.1
DS	40	28	2012	38	2009	Female	White	White	Some college	No	BMI < 25, no metabolic conditions	17.8	19.3	42.4	23.8	8	12.1	53.8	1.9	444.2	30	46.9	29.6	19.1	109.2	49.9	3.8	2.3	285	292.7	83.3	2857.9	163.2	2.3	495.9	4.8	106.4	121.1	19.2	1776.7
DS	27	60	2011	22	2006	Female	Hispanic, any race	Hispanic, any race	High school/GED or less	No	BMI < 25, no metabolic conditions	25.4	14	16.3	19.6	6.1	16.7	65.7	1.6	310	29.8	49.2	33.8	16.2	88.2	59.6	3.9	2.1	94.3	260.7	90.8	6774.7	152.1	2.1	752.9	4.9	95	114.6	41	1453.7
DD	29	55	2010	24	2005	Female	White	White	Some college	No	Any hypertensive disorder without diabetes, at any BMI	24.6	30.7	20.9	20.6	13.8	11.8	73.4	1.4	449.4	48.2	37.8	27.1	22.9	108.2	51	4	2	156.3	218.7	79.8	3436.8	163.8	3	504.9	5	101.6	123.2	17.8	1547.3
TD	34	38	2012	31	2009	Male	White	White	High school/GED or less	Yes	Any diabetes, at any BMI	23.3	13.2	24.8	15.3	6.3	14.4	55.6	0.9	509.7	35.9	37.4	34	17.3	165.1	54.3	4.9	2	231.1	325.2	79	5593.6	179.4	2.6	592.8	5.3	122.6	148.3	24.6	1641.2
ASD	33	39	2013	30	2009	Male	Hispanic, any race	White	Some college	Yes	Any hypertensive disorder without diabetes, at any BMI	37.7	39.3	33.9	257.7	16.2	20	130.3	1	525	46.9	46.7	43.4	34.2	145.4	77.6	6.4	3.4	368.7	396.6	111.6	6011.2	247.6	2.2	654.8	13.8	166.1	151.2	29.1	2224
TD	26	44	2013	22	2009	Male	White	White	High school/GED or less	Yes	BMI >= 30, no metabolic conditions	27.7	24.2	59.2	31	8.7	11.1	63	0.4	472.4	16.6	29.8	42	21.2	166	39	6.7	1.9	379.7	238.3	78.2	4613	169.1	2.7	238.8	6.4	118.9	127.9	21.8	1727.3
TD	39	59	2010	34	2005	Male	Black	Black	Bachelor degree	Yes	BMI >= 30, no metabolic conditions	29.7	25.6	19.3	87.2	7.1	18.9	102.3	8.7	546.1	28.9	62.8	33.2	8.9	53.1	81.7	6.3	2.9	103	257.9	76.8	3832.8	146.7	2.1	788.2	8.4	149.1	124.1	20.9	1583.9
TD	26	59	2012	21	2007	Male	Black	Black	Some college	No	BMI < 25, no metabolic conditions	12	10.3	64.7	15.7	6.8	16	51.6	1.1	392.3	24.4	32.6	35.9	22.2	210.9	52.7	5.3	2.7	386.3	306.3	68.4	3569.4	127	1.8	690.7	4.7	106.9	123.6	25.7	961.9
TD	40	33	2012	37	2009	Male	Hispanic, any race	Hispanic, any race	Bachelor degree	Yes	BMI < 25, no metabolic conditions	18.8	12.8	35.7	11	9.7	17.1	55.4	0.4	471.2	29	56.4	44.1	19.9	114.1	56.2	9.4	2	199.4	442.9	76.9	3281	167.4	2.8	526.1	5.1	158.9	164.9	19	1859.6
DD	29	NA	2010	25	2005	Male	Hispanic, any race	Hispanic, any race	Bachelor degree	No	25 >= BMI < 30, no metabolic conditions	15	11.8	10.8	7.1	5.8	11.8	49.7	1	389.8	44.7	38.2	34.4	17.1	148.8	44.6	3.7	2.3	106.3	197.4	71.8	3510.7	190.4	1.8	388.8	3.2	120.9	111.7	16.8	1321.1
DS	31	51	2011	27	2007	Female	White	White	Bachelor degree	Yes	Any diabetes, at any BMI	16.8	24.2	17.9	57.1	9.1	12.9	87.6	1.4	286.3	42.4	28.7	29	24.2	238.3	53.7	5.4	2.1	126.9	235.7	71.2	5424	123.9	2.6	568.1	7.8	85.9	116.1	34.4	1522.6
ASD	38	54	2012	34	2007	Male	White	White	Some college	No	BMI < 25, no metabolic conditions	12.6	6.4	14.3	10	4.4	15.3	44.6	0.9	369.8	33.2	48	40.8	9.4	77.3	46.3	18.7	2	96.9	375.2	58	4834.6	120.8	1	463.6	2.2	115.3	121.6	30.8	1417.9
DS	33	NA	2013	30	2010	Female	Asian	Asian	Bachelor degree	Yes	BMI < 25, no metabolic conditions	21.2	20.6	49.9	21.3	9	14.3	79.2	2.4	444.9	23.4	44.6	33.3	20.8	164.1	53.9	2.2	3	219.4	221	88.8	4628.7	136	2.6	628.4	4.7	129.4	143.8	22.8	1207.7
TD	47	55	2014	42	2009	Male	Other or multi-racial	White	Graduate or professional degree	Yes	25 >= BMI < 30, no metabolic conditions	19.8	23.9	17	55.4	8	15.1	48.6	1.4	397.1	31.8	47.8	27.7	14	68.8	70.4	4.6	2.8	193.4	432.9	74.6	3779.2	144.4	2.2	402.2	7.3	154.1	160.8	16	1826
ASD	43	52	2013	39	2009	Male	White	White	Bachelor degree	No	Any diabetes, at any BMI	28.6	39.2	34.4	35.9	23.4	19.4	61.8	0.6	403.2	51.9	27.2	35	13.9	81.4	68.2	7.7	1.9	150.4	181	80.7	3821.9	157.6	1.8	602.4	5.2	119.3	113.7	19.6	2528.8
TD	33	53	2010	28	2006	Male	White	White	Graduate or professional degree	Yes	BMI >= 30, no metabolic conditions	19.1	26	19.8	208.9	9.1	14.1	58.3	26.6	304.8	33.6	34.2	18.7	20.2	44.8	47.7	3.8	2.9	100.8	126.7	62.2	5052.4	145.2	1.6	535.9	5.8	66.9	83	33.4	1302.6
TD	33	48	2012	29	2008	Female	White	White	Bachelor degree	Yes	BMI < 25, no metabolic conditions	23	18.6	53.9	15.8	16.1	28	36.2	1	486.1	35.6	50	39.9	23.1	100.2	68.2	12.6	2.4	458.2	414.8	90.8	3075.2	197.9	2.3	466.2	6.9	129.2	165.4	21.4	1794.4
